# Supplementary material for: Microbe capture by splenic macrophages triggers sepsis via T cell-death-dependent neutrophil lifespan shortening
Source: Nat Commun. 2022 Aug 9;13:4658. doi: 10.1038/s41467-022-32320-1 (PMC9361272; doi:10.1038/s41467-022-32320-1)
Supplement: Supplementary file 3 — Source Data [file 41467_2022_32320_MOESM3_ESM.xlsx]

## Sheet: Fig1
	Fig. 1a							Fig. 1b								Fig. 1c				Fig. 1d				Fig. 1e															Fig. 1f							Fig. 1g
	SURVIVAL																			H3 western blot																			CFUs							Spleen
	days after infection	WT + WT C.a	MPO-/- + W.T C.a	WT+ Clo-L + WT C.a	MPO-/- + Δhgc1 C.a	WT+ α-Ly6G + WT C. a.		IL-1b(pg/ml)																HYPHAL GROWTH TIMELAPSE															KIDNEY			SPLEEN				TIME	FOLD INCREASE IN NEUTROPHILS
	0.5		1			1			12h				48h			DNA levels									Hyphae alone			Hyphae + WT Neut						Hyphae + MPO KO Neut					WT	WT + Clo-L	MPO -/-	WT	WT + Clo-L	MPO -/-		0	1
	0.5		1			1		naive	WT	aLy6G	MPO-/-	WT + Chlo-L	WT	WT + Chlo-L		Naive WT	WT	MPO-/-						0	63.984	93.993	50.347	58.598	132.492	76.33	60.204	73.501	106.761	71.706	67.823	128.658	102.456		10	116000	176000	1	1	1250		1	3.49053	1.76429	3.4953
	0.5		1			1		0	0	123.67	118.617	9.30851	0	52.4194		3	6.37357	40.2						1															16000	107000	5000	150	5	605		2	4.11539	3.9099	4.33799
	0.5		1			1		1.02	3.45745	0	47.3404	13.5638	3.45745	80		6	11.9602	35.1032						2	162.142	205.538	114.293	64.029	118.752	78.909	78.411	80.934	93.17	113.359	101.097	270.759	127.59		40	98000	126000	1	1	565		3	3.12793	1.80089	2.10026
	0.5		1			1		1	0	51.0638	52.6596	0	5	53			3.02648	44.2628						3															10	83000	285000	1	1	385		5	8.27616	5.9681	1.70639
	2			1					0	48.4043		0.265957		75.6597			4.94778	33.3472						4	277.559	364.59	227.439	70.513	128.881	75.151	72.115	81.814	79.45	174.495	149.38	359.326	210.896
	2			1					0	31.383		0												5																						Blood
	2			1					0	33.7766		3.7234												6	574.424	477.94	311.909	67.518	123.019	96.391	78.342	94.795	75.437	207.139	197.127	505.346	413.555									TIME	FOLD INCREASE IN NEUTROPHILS
	2			1					0	1.59574		3.19149												7																						0	1
	2			1					0	17.0213		16.7553												8	573.953	667.075	407.628	67.025	135.822	91.966	81.511	84.714	76.188	281.849	250.229	606.081	666.45									1	3.38516	2.01562	3.23755
	7	1																						9																						2	2.68887	3.57699	4.48834
	7	1																						10	709.946	727.118	546.613	64.914	138.843	77.674	80.923	86.99	89.304	323.219	329.061	904.109	898.812									3	2.96724	2.3466	4.24022
	8	1																						11																						5	11.0691	12.8225	7.8932
	8	1																						12			687.112	64.207	141.984	81.893	77.733	85.544	78.932	351.32	386.136	881.252	954.085
	10	1																																												Kidney
	10	1																																												TIME	FOLD INCREASE IN NEUTROPHILS
																																														0	1
	12	0			0																																									1	61.2295	34.1142	21.7432
	12	0			0																																									2	84.4967	54.2504	122.231
	12				0																																									3	243.952	141.367	117.827
	12				0																																									5	249.639	376.509	12.9266
	12				0

## Sheet: Fig3
	Fig. 3a				Fig. 3b						Fig. 3c																	Fig. 3e
	Survival analysis				CFUs						CYTOKINES ()	pg/ml)																RNASCOPE quantification											Fig. 3h				Fig. 3j
	days	WT + IgG	WT + αSIGNR1		SPLEEN		KIDNEY				NAÏVE						INFECTED												IgG				αSIGNR1						BLOOD Ly6Glow/high
	3	1	1		IgG	αSIGNR1	IgG	αSIGNR1			IgG			aSIGNR1			IgG					aSIGNR1						GCSF particles/nucleus	0.783784	2.61538	0.975	1.04348	0.209302	0.234234	0.418367	0.242424	0.342466		naïve	Infected			SPLEEN
	3	1			2320	160	2690000	56000		IL-5	7.43	9.53	19.05	7.43	9.38	8.71	34.09	83.53	380.72	122.73	14.48	5.26	10.27	8.64	10.79	11.3		IL6 particles/nucleus	0.540541	0.540541	0.4	0.717391	0.111111	0.238776	0.126126	0.174419	0.219178			IgG	αSIGNR1		Temperature	Ly6G total				Ly6G low
	3	1			1410	550	4600000	185000		TNF-a	0.28	8.64	10.35	4.16	5.54	4.16	490.35	728.74	839.6	556.81	219.72	41.75	36.9	31.53	114.1	146.41													0.0740634	0.790323	0.0352448		38	5252588	4.45562e+06	2.49652e+06	9.15229e+06	216733	144337
	3	1			70	70	3500	15000		LIF	0	0	2.63	0	0	0	29.62	33.41	92.95	53.44	30.46	7.68	6.68	4.36	4.53	7.01													0.0898833	1.30932	0.0271318		36	4.26351e+06				1.11707e+06
	3	1			680	130	4900000	28000		IL-10	0	0	11.11	0	0	11.11	272.15	867.55	1252.3	926.75	290.15	21.95	8.24	13.89	21.95	21.95														0.814136	0.0362526		31	3.52825e+06				1.85649e+06
					370	50	3420000	580		MIP-2	0	0	0	0	0	0	25.85	315.11	303.39	165.6	86.39	11.36	10.76	10.43	10.19	10.27																	25	1.32981e+06	2.3965e+06	3.17113e+06	4.25188e+06	524879	1.06683e+06
	5				620	270	3350000	850		MIP-1alpha	0.4	0.38	0.59	0.47	0.42	0.65	89.87	160.4	114.55	77.37	126.18	4.84	3.64	3.18	15.85	19.28
					510	400	600000	21000		MIP-1beta	0	0.68	0.15	0	0.68	0	176.11	284.95	311.78	87.26	228.98	9.65	6.64	5.82	25.05	31.14
	6				440	120	990000	18600		MCP-1	0	0	0	0	0	0	438.42	984.71	618.57	604.61	1089.08	155.29	163.56	89.26	276.6	472.14																	BLOOD
										IP-10	16.27	19.5	29.58	18.53	18.5	29.82	359.64	642.06	413.64	605.1	360.6	160.86	186.72	127.95	236.67	248.97																	Temperature	Ly6G total				Ly6G low
	7									G-CSF	11.12	5.3	14.78	4.33	4.72	24.44	850.55	1000.11	894.09	799.43	806.74	102.42	66.54	53.74	310.11	357.93																	38	656860	2.23608e+06	527154	1.0778e+06	9332.44	69335.7
										IL-6	13.86	11.69	14.63	19.41	16.02	23.41	11682.2	14953.4	29925.2	7577.48	12965.5	263.36	414.14	279.51	673.96	1123.99																	36	1.24292e+06				367827
	8									GRO-alpha	0	0	0	0	1.25	2.52	930.27	2652.98	4169.89	823.85	2325.68	399.43	992.14	520.63	718.19	762.51																	31	733893				448983
																																											25	208552	689298	727860	996908	111142	406608
	9		1
																																											KIDNEY
	10		1																																								Temperature	Ly6G total				Ly6G low
																																											38	762109	788927	631627	1.12354e+06	50065.6	57168.6
	11																																										36	3.40623e+06				425779
																																											25	630973	518730	826345		176857	127441
	13		1
	19		0
[truncated: 10 more columns]

## Sheet: Fig4
	Fig 4c				Fig 4d																	Fig 4g					Fig 4h			Fig 4i
	SPLEEN_ TUNEL+ cells/500μm				T cells per spleen				T VB cells per spleen
	+IgG	+ αSIGNR1																				TUNEL + cells	/FOV				DNA in plasma			WESTERN blot
	2.8801	0.220084			naive WT	infected WT	naive TCRα -/-			WT naive				WT infected				TCRα -/- infected				Naive WT	Infected WT+ IgG	Infected WT + αSIGNR1			IgG	αSIGNR1
	2.53563	0.37368			15576624	6432192	5.23657e+06		VB 2	213400	463383	275757	314462	96482.9	49271.8	132350	61798.1	18851.6	19153.8	10222.6		14	82	6			4932.55	1061.24
	3.86794	0.173022			29514848	4284500	4163874		VB 3	433071	872733	590935	761038	220493	134842	309711	168370	57276.1	26650.6	20691.1		26	57	9			8455.76	1282.76
	1.89789	0.236128			20276256	9320388	2.83962e+06		VB 4	684661	1.50992e+06	1.13344e+06	903785	289815	197802	420923	220808	24807.5	31722	18384.4		22	146	37			5544.37	976.856
	1.94941	0.253452			18497760	5669550			VB 5.1 and 5.2	895168	1.77739e+06	1.05516e+06	1.15085e+06	306711	235087	655000	311579	34300.1	35320.1	12580.2		10	67	64			11683.6	2010.61
	2.29394	0.281405							VB 6	490954	882561	588547	517339	184240	129174	321980	213853	29711.2	72894	19301.8			81	2			3455.76	2432.55
		0.293148							VB 7	393072	864341	426256	572312	272701	165725	432448	293576	85310.1	110447	43678.6			36	9
									VB 8.1 and 8.2	2.01319e+06	4.10247e+06	2.81485e+06	2.50567e+06	891190	555395	1.23978e+06	759400	38011.1	67002.9	26352.9
									VB 8.3	1.25538e+06	1.2523e+06	1.13156e+06	480978	662823	259931	662498	1.03574e+06	13294.1	18393.7	42996.6
	SPLEEN_ % TUNEL+ cells								VB 9	174924	344654	214668	229462	78564.9	55896.1	122097	93559.4	18196.2	23594.8	13462.2
	+IgG		+ αSIGNR1						VB 10b	479726	1.01892e+06	674142	647792	223879	147308	359766	215927	22923.5	23524.1	26121.9
	non-GC	GC	non-GC	GC					VB 11	488880	884100	583117	573139	199150	135235	352936	217519	40096.1	36159.6	20076.7
	0.696589	0.303411	0.714286	0.285714					VB 12	343908	681960	381657	448391	141810	87967.4	237770	129475	40495.3	36430.3	24376.6
	0.651769	0.348231	0.691304	0.308696					VB 13	366290	678205	461158	479021	164527	106916	290143	163161	49259.5	29704.6	28339.5
	0.813084	0.186916	0.377358	0.622642					VB 14	505131	1.08515e+06	655241	762527	228530	113513	286513	155672	26165.8	34512.3	28110.5
	0.69037	0.30963	0.8	0.2					VB 17a	93666.8	267214	66771.3	199476	112878	38107.7	130478	68229.5	57528.2	49321.2	30350.2
	0.719512	0.280488	0.436364	0.563636
	0.898204	0.101796	0.6	0.4
			0.57971	0.42029

## Sheet: Fig5
	Fig 5a					Fig 5b					Fig 5d			Fig 5g				Fig 5h							Fig 5i
	SURVIVAL					CFUs					Ly6Glow / Ly6Ghigh			plasma DNA				Western blot
	DAYS AFTER INFECTION	WT	TCRa-/-	RAG2-/-		spleen		kidney			WT	TCRa-/-		WT	TCRa-/-	TCRa-/- + T cells									Cytokines	WT		TCRa-/-		TCRa-/- + T cells
						WT	TCRa-/-	WT	TCRa-/-		1.98997	0.0562368		9169.41	1608.49	4056.9									IL-2	0	0	0	0	0	0
	3	1				15200	620	1870000	1900		1.87356	0.091358		6167.19	1532.7	4138.51									IL-4	0	0	0	0	0	0
	3	1				14000	860	1150000	300		1.14953	0.0334448		9332.63	1550	4100									IL-5	54.0475	58.45	0	0	50.29	11.54
	4	1				2400	860	1980000	1840000																IL-13	2.7875	0	0	0	0.91	0
	5	1				1800	600	1760000	4000																IL-1a	61.92	65.33	0	0	50.48	15.2
	6					1670	830	2280000	2930000																IL-1b	15.7425	18.85	0	0	13.35	8.38
	7	1		1		1120	640	2270000	88000																IL-18	809.135	783.48	215.57	84.38	969.53	837.99
	7	1				1000	600	2470000	1160																TNF-a	92.2275	96.57	36.1	0	856.72	346.32
	7.5		1			940	650	2190000	1300																IL-6	30844.3	32163.3	262.52	53.1	23074.6	13509.7
	8																								LIF	56.5325	34.93	0	0	48	24.52
	9																								IL-10	139.635	109.4	0	0	44.19	62.93
	10		1																						IL-12	0.3375	0	0	0	0	0
	10		1	1																					IL-27	1.835	0.83	0	0	4.95	1.1
	11	1	1																						IL-22	0	0	0	0	802.39	17.98
	14																								IL-23	0.2	0	0	0	0	0
	15		1																						IL-17A	0.1075	0	0	0	0	0
	15		1																						GRO-alpha	75.0825	73.23	46.56	36.7	2926.2	816.96
	16			1																					MIP-2	1400.43	1599.06	0	0	1740.8	462.45
	20																								MIP-1alpha	40.325	44.39	1.57	0.25	48.64	61.15
																									MIP-1beta	53.7375	49.37	2.37	0	90.99	65.08
	30		0	0																					MCP-1	122.78	119.53	0	0	815.41	124.74
	30		0																						MCP-3	309.875	333.7	90.4	89.3	276.7	367.98
																									RANTES	46.8575	52.64	23.32	16.03	102.58	204.41
																									CXCL5	1.2	0	27.57	0	318.49	0
																									IP-10	113.737	133.21	33.14	19.66	272.3	207.75
																									Eotaxin	1555.54	1194.97	544.83	401.61	1392.84	1436.78
																									GM-CSF	3.543	3.16	0	0	7.81	4.22
																									G-CSF	2056.46	2038.59	409.47	99.32	1747.32	1688.38
																									M-CSF	0	0	0	0	0	0
																									IFN-alpha	0	0	0	0	0	0
																									IFNg	0.6875	0	0	0	65.83	7.19
																									IL-15 IL-15R	0.876	0	0	0	0	0
																									IL-28	0.503	0	293.82	0	0	0
																									IL-3	0.0925	0	0	0	0	0
																									IL-31	0	0	0	0	0	0
																									IL-9	0.2	0	0	0	0	0

## Sheet: Fig6
	Fig. 6a				Fig. 6b				Fig. 6e
	Survival				Survival				Western blot
	hours	WT	MPO -/-		Days after infection	WT	TCR𝛼 -/-
	8.5		1		1		1
	8.5		1		1.5
	8.5		1		2	1	1
	8.5		1		2	1
	8.5		1		2	1
	8.5		1		2	1
	12.5		1		2.5	1
	12.5		1		2.5	1
	32	1			3	1
	36	1			3	1
	36				3
	40	1			3
	40	1			3
	58				3
	65				3.5
	82	1			4.5	1	1
	88	0			6		0
					6		0
					3		0
					3		0
					3		0

## Sheet: Fig7
	Fig.7a				Fig.7b						Fig.7c						Fig.7d									Fig.7e				Fig.7f					Fig.7g					Fig.7h					Fig.7i
					Spleen Ly6Glow / Ly6Ghigh			x106 neutrophils/ spleen			G-CSF (pg/mL plasma) 48hrs( d2)						ELISA									SURVIVAL									DNA IN PLASMA					Blood Ly6Glow / Ly6Ghigh					Cytokine array
					PBS-L	Clo-L		PBS-L	Clo-L		naive + PBS-L	naive + Clo-L	inf. + PBS-L	inf. + Clo-L			G-CSF (ng/ml									Days after infection	PBS	Dnase I							Naive	Inf. IgG	Inf. +DNase I	Inf. +anti-H3/H4		naïve	Inf. + IgG	Inf. +DNase I	Inf. +anti-H3/H4			Naive			Inf. PBS
					0.147407	0.634603		3.23319e+06	979603		0.21	5.05	59.95	2573.7				H3 (M)	-		Yeast MOI 2		Hyphae MOI 2			2	1								2167.76	7182.42	3512.32	3515.75		0.783309	10.0832	1.57993	1.51087		IL-2	0	0	0	0
					0.172069	0.797183		1.99951e+06	1.19166e+06		2.96	27.01	66.43	2470.02			0	0	7.47386	13.1431	23.4072	16.9694	51.658	51.658		2	1								5134.71	11919.2	5340.51	2510.76		0.652516	5.82589	1.99567	0.443694		IL-4	0	0	0	0
					0.195899	1.50496		3.4858e+06	549986		3.66	9.49	23.76	2528.98			H3 5x10-7	5e-07	164.516	225.864	211.668	198.938	1423.71	1490.73		2	1								1488.62	12169.6	8616.16	1793.89		0.19587	3.9781	5.97015	0.16129		IL-5	3.79	6.7	2.55	22.85
					0.139991	1.01417		2.81313e+06	104873		11.65	5.95	221.16	2845.96			H3 1x10-6	1e-06	279.559	182.737	245.827	252.981	1802.02	1991.7		2	1								1173.06	9408.49	4153.73	1557.22		0.274257	7.42657	0.147186	0.196319		IL-13	0	0	0	0.48
																	H3 5x10-6	5e-06	217.34	188.364	175.717	156.837	1659.54	1612.33		2	1																		IL-1a	22.75	29.5	12.31	38.42
																										2	1																		IL-1b	0	0	0	5.47
																	IL-6 (ng/ml)									2	1																		IL-18	0	101.82	69.2	664.84
																		H3 (M)	-		Yeast MOI 2		Hyphae MOI 2			2	1																		TNF-a	0	0	0	337.07
																	0	0	2	2	2	2	2	2		2	1																		IL-6	23.09	36.49	26.43	16943.4
																	H3 5x10-7	5e-07	2022.85	2110.27	1417.79	1300.18	2153.55	2234.74		3	1	1																	LIF	0	0	0	31.36
																	H3 1x10-6	1e-06	2969.48	3072.15	2273.66	2291.56	2824.8	3059.05		3	1	1																	IL-10	0.99	8.84	3.82	69.8
																	H3 5x10-6	5e-06	3018.62	3018.62	2752.73	2945.08	3252.31	3346.74		3		1																	IL-12	0	0	0	0
																										3		1																	IL-27	0	0	0	1.72
																										4	1	1																	IL-22	0	221.23	65.9	9.26
																										4		1																	IL-23	0	1.65	0	0
																										4		1																	IL-17A	0	0.05	0	0
																										4		1																	GRO-alpha	0.08	2.55	0	302.79
																										5		1																	MIP-2	0	0	0	379.46
																										6		1																	MIP-1alpha	0	0.03	0.17	35.38
																										6		1																	MIP-1beta	0	0	0	110.67
																										7		1																	MCP-1	0	0	0	125
																										7		1																	MCP-3	59.77	27.12	28.87	241.06
																																													RANTES	40.67	49.12	45.69	61.21
																																													CXCL5	0.91	240.37	143.48	18.02
																																													IP-10	6.57	8.65	7.51	75.11
																																													Eotaxin	837.91	772.81	914.25	1103.91
																																													GM-CSF	0	0	0	6.59
																																													G-CSF	7.02	13.12	0	1435.21
																																													M-CSF	0	0	0	0
																																													IFN-alpha	0	0	0	0
																																													IFNg	0	0	0	0
																																													IL-15 IL-15R	0	0	0	0
																																													IL-28	0	0	0	0
																																													IL-3	0	0.37	0	0
																																													IL-31	0	0	0	0
																																													IL-9	0	0	11.68	0
[truncated: 37 more columns]

## Sheet: Fig8
	Fig.8d				Fig.8e
	RNAseq volcanoplot				TPMs
		All genes in screen (x)	All genes in screen (y)		Dfna5
	AC160051.2	-11.64	14.007		WT NaiveLy6Hi 1 TPM			WT InfLy6Hi 1 TPM			WT InfLy6Low 1 TPM			WTcGCSF NaiveLy6Hi 1 TPM			WTcGCSF NaiveLy6Low 1 TPM			TCRaKO NaiveLy6Hi 1 TPM			TCRaKO InfLy6Hi 1 TPM			TCRaKO InfLy6Low 1 TPM
	AW011738	-9.783	8.166		131.1	169.9	157.6	1.6	64.8	14.3	16.3	27.1	15.8	106.4	97.1	116.6	107.9	90.2	103.3	126.9	167	147.8	152.5	85.7	106.9	148.1	137	163.8
	Slc9a9	-9.481	7.527
	Aicda	-9.473	9.517		Gsdmd
	Ccdc126	-9.295	7.65		WT NaiveLy6Hi 1 TPM			WT InfLy6Hi 1 TPM			WT InfLy6Low 1 TPM			WTcGCSF NaiveLy6Hi 1 TPM			WTcGCSF NaiveLy6Low 1 TPM			TCRaKO NaiveLy6Hi 1 TPM			TCRaKO InfLy6Hi 1 TPM			TCRaKO InfLy6Low 1 TPM
	4732465J04Rik	-9.28	7.883		102.7	104.6	53.7	99.9	41.8	27.3	15.7	41.4	41.9	115.4	111.8	108.8	68.1	103.7	87.7	130.6	114.7	102.4	98.4	84.1	60.2	69	58	79
	Sfmbt2	-9.273	7.52
	Gm20634	-9.229	7.95		Bcl2
	Tgm3	-9.166	7.876		WT NaiveLy6Hi 1 TPM			WT InfLy6Hi 1 TPM			WT InfLy6Low 1 TPM			WTcGCSF NaiveLy6Hi 1 TPM			WTcGCSF NaiveLy6Low 1 TPM			TCRaKO NaiveLy6Hi 1 TPM			TCRaKO InfLy6Hi 1 TPM			TCRaKO InfLy6Low 1 TPM
	Ifit1bl2	-9.09	7.145		0	0.5	0	0	0.3	0.1	8.2	13.9	16.4	0.5	0	0.1	3.8	14.6	10.4	3.2	0.1	0.8	0	0	0.9	3.1	0	15.9
	5830416I19Rik	-9.015	6.726
	Clec9a	-8.998	7.425		Clec2d
	Prr5l	-8.797	6.084		WT NaiveLy6Hi 1 TPM			WT InfLy6Hi 1 TPM			WT InfLy6Low 1 TPM			WTcGCSF NaiveLy6Hi 1 TPM			WTcGCSF NaiveLy6Low 1 TPM			TCRaKO NaiveLy6Hi 1 TPM			TCRaKO InfLy6Hi 1 TPM			TCRaKO InfLy6Low 1 TPM
	Gm38171	-8.756	6.803		88.8	34.2	83.3	12.2	5.1	0.4	1.8	2.8	1.7	79.4	73	58.5	48.8	53.8	44.7	48	82.3	77.3	97.4	88.6	94.4	34.4	39.8	61.8
	Dusp18	-8.733	5.945
	Mblac2	-8.719	5.955		IL-1B
	Nlrp1a	-8.662	6.934		TCRaKO InfLy6Hi 2 TPM			TCRaKO InfLy6Low 1 TPM			TCRaKO NaiveLy6Hi 1 TPM			WTcGCSF NaiveLy6Hi 1 TPM			WTcGCSF NaiveLy6Low 1 TPM			WT InfLy6Hi 1 TPM			WT InfLy6Low 1 TPM			WT NaiveLy6Hi 1 TPM
	Syt11	-8.649	7.101		309.6	97.9	236.8	81.1	32.6	131.6	366.4	433.2	326.9	327.4	372.5	246.7	153.8	165.6	95.4	52.4	22.1	2.4	1.8	1.7	7	616.8	362.8	447.4
	Gm38379	-8.608	8.787
	Ifit3b	-8.598	5.42		Ly6G
	Lhx1	-8.541	5.684		WT NaiveLy6Hi 1 TPM			WT InfLy6Hi 1 TPM			WT InfLy6Low 1 TPM			WTcGCSF NaiveLy6Hi 1 TPM			WTcGCSF NaiveLy6Low 1 TPM			TCRaKO InfLy6Hi 1 TPM			TCRaKO InfLy6Low 1 TPM			TCRaKO NaiveLy6Hi 1 TPM
	Gm9530	-8.493	5.955		48.1	150	167.5	31.9	214.6	50.9	8.4	20	27.2	217.7	223.5	300.6	114.2	129.1	187.2	436.6	456.7	413.4	246.8	262.2	436.5	298.8	307.5	553.8
	Krt86	-8.448	8.668
	AC163040.2	-8.336	6.163
	Slc25a33	-8.265	6.736
	Mpzl3	-8.211	9.871
	Olfr457	-8.164	6.855
	Gm5269	-8.025	5.035
	Gm43597	-7.925	5.336
	Krt7	-7.876	5.049
	Gm45802	-7.858	5.049
	Gm2822	-7.813	4.996
	Nlrp1b	-7.759	6.015
	Ifit1bl1	-7.749	4.552
	Atf3	-7.739	5.174
	Ugt1a5	-7.677	5.808
	Cfap54	-7.593	4.621
	Gm12708	-7.578	4.082
	Slco4a1	-7.572	4.554
	Oprm1	-7.536	5.955
	Il15	-7.535	5.755
	Gm29670	-7.524	4.49
	Btnl2	-7.52	5.448
	Gm17455	-7.49	5.995
	Gm44860	-7.467	4.259
	Amotl2	-7.434	4.406
	Gm37642	-7.428	4.341
	Gm15334	-7.423	3.936
	Ugt1a2	-7.423	3.746
	Ighv1-52	-7.412	3.886
	Csprs	-7.349	5.22
	Skint3	-7.349	4.718
	Ifit3	-7.341	4.051
	AC160863.4	-7.331	4.123
	Itga8	-7.294	3.633
	Gm15910	-7.254	6.726
	Fbxo24	-7.227	4.003
	Ifit2	-7.206	4.029
	Nacad	-7.185	3.759
	Usp18	-7.17	5.616
	Kcnrg	-7.154	4.605
	Gad1-ps	-7.147	5.224
	Ces1d	-7.126	3.31
	Oasl2	-7.089	6.726
	Gm15433	-7.088	4.3
	AC122829.1	-7.061	3.363
	Slc25a35	-6.993	3.293
	Ppp1r9a	-6.973	3.755
	Slc37a2	-6.97	3.173
	Aldoc	-6.904	3.195
	AC166827.2	-6.896	5.226
	Gm38345	-6.886	4.376
	Gm44884	-6.876	3.672
	Zc3hav1l	-6.864	3.488
	Perm1	-6.825	4.082
	Gm16193	-6.822	3.259
	AC157822.3	-6.818	5.335
	1700029N11Rik	-6.811	4.424
	Gm10684	-6.802	3.245
	D730003I15Rik	-6.798	5.623
	Lyve1	-6.78	2.79
	Gm9278	-6.78	3.107
	Proser3	-6.779	3.523
	Slc36a3	-6.753	3.654
	Gm15376	-6.74	3.104
	Gm14703	-6.738	4.003
	Gm37176	-6.733	2.966
	AC124484.1	-6.728	3.308
	Nfe2l3	-6.726	4.959
	AC152979.2	-6.722	8.139
	Gm43920	-6.67	3.124
	Gm4275	-6.646	2.932
	Ugt1a6b	-6.636	3.531
	AC156268.1	-6.621	3.473
	Gm7514	-6.61	3.367
	Gm37320	-6.6	4.34
	Plin4	-6.598	3.555
	Zc3h12d	-6.596	4.084
	AC101882.1	-6.593	3.176
	9330136K24Rik	-6.587	3.504
	Clec7a	-6.585	10.691
	Gm18303	-6.57	3.671
	Gm16253	-6.566	3.121
	AC159261.2	-6.565	3.514
	Nat8l	-6.564	3.959
	2900005J15Rik	-6.498	3.933
	2210417A02Rik	-6.45	2.527
	Paqr5	-6.438	2.765
	AC160863.3	-6.408	2.853
	Oas1g	-6.374	3.94
	9430060I03Rik	-6.364	2.312
	Cyb561d2	-6.352	2.487
	Fhdc1	-6.35	2.649
	Gm38079	-6.348	3.567
	Gm45894	-6.343	3.15
	Scml4	-6.34	2.655
	Gm7741	-6.334	2.904
	Map3k7cl	-6.323	2.387
	C130060C02Rik	-6.312	2.659
	Impg2	-6.299	2.586
	Gm44332	-6.29	2.545
	Defb40	-6.268	3.79
	Galm	-6.264	4.352
	Rftn2	-6.256	3.872
	Gm5150	-6.208	9.127
	C730034F03Rik	-6.203	2.591
	Clec1a	-6.202	2.586
	Noxred1	-6.197	2.739
	Gm16188	-6.187	2.555
	2610035D17Rik	-6.172	2.476
	Rdh9	-6.158	2.385
	Sult6b1	-6.157	2.821
	Sirpb1a	-6.135	5.974
	Fgl2	-6.117	9.329
	AC153530.2	-6.109	4.001
	AC153821.2	-6.108	2.344
	Gm37199	-6.107	4.229
	Kcnip3	-6.103	3.302
	Gm44369	-6.101	2.958
	Lypd6b	-6.092	2.8
	AW146154	-6.086	2.468
	Gm7854	-6.083	2.293
	Gm17619	-6.077	3.674
	Klra17	-6.06	5.274
	Gm15372	-6.053	2.651
	Gm16556	-6.053	4.704
	Hecw2	-5.981	3.03
	2010013B24Rik	-5.98	2.484
	Dck	-5.98	3.364
	Aldh3b3	-5.963	2.231
	Cd6	-5.958	3.269
	Gm13423	-5.941	2.099
	AC101882.2	-5.932	2.419
	Slain1	-5.902	2.168
	Cd300c	-5.882	2.151
	Pde7b	-5.878	4.299
	Gm568	-5.867	2.39
	Clec4b2	-5.863	2.093
	Tmc7	-5.85	2.424
	Ptgs2os2	-5.844	2.489
	2310044K18Rik	-5.837	1.927
	4930594C11Rik	-5.819	3.387
	Il1bos	-5.814	3.524
	Defb37	-5.798	2.224
	Jaml	-5.79	7.212
	Hist1h2bq	-5.775	2.496
	Chac1	-5.772	3.01
	E230029C05Rik	-5.765	3.118
	Nme5	-5.752	1.942
	Cdk14	-5.748	3.504
	Gm28499	-5.745	2.029
	Gal3st4	-5.734	2.198
	Ccdc17	-5.729	2.49
	4933439K11Rik	-5.724	4.148
	Hist1h2br	-5.723	3.024
	Gm45531	-5.709	2.011
	Gm13684	-5.706	2.241
	Abcg3	-5.705	2.927
	0610043K17Rik	-5.704	2.358
	Gm26753	-5.699	2.691
	Slc12a3	-5.698	2.033
	Gm43068	-5.693	2.362
	AC151971.1	-5.651	1.905
	Gm43148	-5.64	2.201
	Gm37468	-5.636	7.241
	Gm43674	-5.63	2.403
	Pglyrp4	-5.621	2.171
	Nlrp12	-5.614	9.107
	Notch4	-5.61	3.886
	Il1f9	-5.6	7.976
	C730045M19Rik	-5.589	1.839
	Mapre3	-5.582	2.042
	Gm44401	-5.577	4.311
	Cd300ld3	-5.575	2.764
	9430025C20Rik	-5.566	5.108
	Ccdc146	-5.551	4.299
	Gm15374	-5.548	2.078
	Gm42556	-5.536	2.144
	Lst1	-5.531	6.63
	Bnipl	-5.531	2.164
	1810011H11Rik	-5.525	2.091
	Supt3	-5.515	2.026
	2810021J22Rik	-5.515	3.674
	Gm8459	-5.509	3.786
	Sh2d4b	-5.506	2.362
	CT030173.1	-5.504	2.121
	Trim30c	-5.499	1.939
	2310009A05Rik	-5.492	4.329
	5930403N24Rik	-5.491	2.619
	2310001H17Rik	-5.484	6.979
	Pomk	-5.479	2.016
	Abcc3	-5.478	1.995
	Has3	-5.441	2.436
	2310058D17Rik	-5.44	2.615
	Mylip	-5.439	10.691
	Eef2k	-5.413	2.663
	Oas1c	-5.408	3.006
	Vnn3	-5.401	3.105
	Trim17	-5.387	1.868
	Pctp	-5.387	2.8
	Efcab2	-5.353	2.132
	Calml4	-5.352	1.671
	Krt80	-5.342	2.726
	Ighv1-69	-5.342	1.765
	AC159308.5	-5.34	2.079
	Gm15978	-5.321	1.876
	Fam71b	-5.315	1.61
	Tctn3	-5.315	2.282
	Tbx6	-5.287	2.898
	Gm44658	-5.273	1.694
	Mir291a	-5.268	2.148
	Gm13091	-5.256	1.929
	Runx2os2	-5.254	2.497
	Gm26577	-5.247	1.616
	AC159193.4	-5.244	1.597
	Tspan13	-5.244	2.82
	Gm15842	-5.243	1.768
	Gm38115	-5.243	1.831
	Fbxw4	-5.238	2.231
	AC159649.3	-5.236	1.512
	Arsa	-5.234	2.733
	Plscr2	-5.214	1.759
	Zmat1	-5.212	3.115
	Gm11440	-5.205	3.764
	Rd3	-5.199	1.578
	Gm17035	-5.195	1.562
	Gm6030	-5.183	1.75
	4930512H18Rik	-5.181	2.324
	AC124413.3	-5.176	2.195
	Gm45778	-5.172	1.82
	Ddx60	-5.163	4.894
	Cd101	-5.161	3.183
	Gm22520	-5.158	1.572
	Gm37168	-5.138	1.858
	Ifit1	-5.134	2.779
	Sntb1	-5.133	1.622
	Xkr5	-5.127	1.806
	Dhrs7b	-5.121	2.147
	Gm37036	-5.112	1.82
	Neil3	-5.107	2.638
	Asphd1	-5.105	1.88
	Cxcr5	-5.104	2.854
	Gm12867	-5.103	1.934
	Fbf1	-5.103	1.748
	Egr2	-5.1	3.041
	Egr2	-5.1	1.654
	Gm45153	-5.097	3.586
	4930519G04Rik	-5.092	2.389
	Tlr5	-5.083	2.657
	Gm44789	-5.072	2.196
	Ncr3-ps	-5.069	2.316
	Igsf8	-5.064	1.634
	AV356131	-5.063	1.552
	AC140264.4	-5.059	1.688
	Csf3r	-5.039	7.232
	Gm26581	-5.033	3.302
	Anks6	-5.031	1.565
	Sirpb1b	-5.029	7.489
	Gm14039	-5.015	1.705
	Rxfp4	-5.011	1.613
	Gm11699	-5.007	2.345
	Gm15494	-4.995	2.336
	AC122367.2	-4.991	1.744
	Gm43213	-4.987	2.887
	Gm37800	-4.987	2.139
	Gm43914	-4.981	1.499
	Gm43460	-4.978	2.387
	Cxcr3	-4.96	1.437
	Pknox1	-4.956	3.586
	Gm20186	-4.94	5.975
	Pik3c2b	-4.937	2.23
	Gm4707	-4.934	2.858
	Calr4	-4.931	1.559
	Il1b	-4.93	10.004
	Tmem42	-4.923	1.5
	AC117245.4	-4.919	2.102
	Gm33370	-4.899	1.842
	Fam221a	-4.896	1.439
	Rsad2	-4.894	3.866
	Tshr	-4.884	1.594
	St8sia4	-4.881	5.986
	C5ar2	-4.873	5.231
	Gm44652	-4.866	1.728
	Myo1a	-4.863	1.435
	Sord	-4.862	2.489
	Kifc1	-4.861	1.391
	Lppos	-4.861	1.912
	Aga	-4.86	2.47
	Rufy4	-4.858	2.172
	6430573P05Rik	-4.853	1.677
	Plk2	-4.841	3.722
	Hsh2d	-4.825	4.066
	Ccdc142	-4.819	1.499
	Pyroxd2	-4.818	1.58
	H2-Q10	-4.808	6.337
	Gm2396	-4.807	1.956
	Neil1	-4.798	1.594
	Chrm3	-4.788	4.722
	Muc19	-4.781	1.355
	Gm15764	-4.779	1.368
	Fosb	-4.774	1.469
	Cd300ld	-4.753	6.498
	Clec2d	-4.75	5.082
	Gm13822	-4.743	1.784
	Gm2788	-4.739	1.342
	Gm14963	-4.737	1.606
	Hacd4	-4.733	6.045
	Zdhhc19	-4.731	1.334
	Gm12250	-4.726	1.71
	Gm16464	-4.724	3.693
	Nr2f6	-4.718	1.698
	Fbxl22	-4.711	5.174
	Amer2	-4.708	3.001
	Gm29264	-4.707	1.702
	Sphk1	-4.694	1.304
	Olfr458	-4.693	1.256
	AC153937.2	-4.693	1.439
	C330018D20Rik	-4.692	1.518
	Gm8013	-4.69	1.421
	Zfand1	-4.687	2.349
	Efcab5	-4.687	2.989
	Lrrc1	-4.68	2.504
	1600010M07Rik	-4.672	3.418
	Cd300c2	-4.671	3.817
	Zhx2	-4.668	3.794
	Itga2b	-4.666	1.831
	Hist1h4i	-4.662	2.544
	Sstr4	-4.644	1.511
	Gm17089	-4.624	3.323
	AC122829.2	-4.622	1.243
	Gm27818	-4.608	2.206
	Cd180	-4.605	2.341
	Mar-03	-4.587	1.384
	E230016K23Rik	-4.586	2.786
	Steap4	-4.585	1.529
	Fkbp11	-4.583	1.194
	Gm11455	-4.581	1.408
	Fam227a	-4.575	2.559
	Dtnbos	-4.556	1.82
	Thbs3	-4.553	1.49
	Gm28417	-4.551	1.832
	Pgap1	-4.534	1.236
	Gm11398	-4.523	1.208
	H6pd	-4.518	3.948
	Gm43147	-4.515	1.906
	Gm16638	-4.514	1.975
	4930589O11Rik	-4.514	1.108
	Trim34a	-4.506	6.085
	Il1rl1	-4.505	1.648
	Neat1	-4.504	8.265
	Gm15872	-4.5	2.102
	Sag	-4.489	2.628
	Gm37065	-4.489	1.304
	2010310C07Rik	-4.484	3.174
	Gm37048	-4.484	5.361
	Dqx1	-4.483	2.361
	Kctd21	-4.471	1.403
	Slc35g2	-4.471	1.186
	Hcar2	-4.469	3.445
	5031434O11Rik	-4.458	2.038
	Sirpb1c	-4.455	5.789
	Gm44728	-4.45	1.215
	Gm23731	-4.442	2.099
	Ikbkap	-4.439	3.163
	Gm15929	-4.436	1.228
	Gm2511	-4.427	2.092
	Tmem52b	-4.427	1.054
	Nemp2	-4.42	3.767
	4833412C05Rik	-4.419	1.199
	Gm37787	-4.413	1.545
	Tmem132b	-4.393	1.532
	Gm22596	-4.393	2.26
	Lilra6	-4.375	9.37
	1500035N22Rik	-4.374	1.352
	Fpgs	-4.366	1.149
	Pomt1	-4.36	1.992
	Slc18a1	-4.359	1.193
	Gm44663	-4.354	1.911
	Sorbs1	-4.352	1.64
	Hoxb4	-4.349	2.369
	Gm12793	-4.345	1.081
	Fos	-4.341	3.446
	Slfn5	-4.333	1.952
	Gm13073	-4.331	1.131
	Gm45055	-4.329	1.308
	Gm36940	-4.327	1.529
	Gm13785	-4.325	1.078
	Gm37015	-4.32	1.126
	Gm16576	-4.317	3.993
	Gm16091	-4.313	1.823
	Ankrd66	-4.312	1.832
	Scnn1a	-4.31	2.755
	Mcf2l	-4.31	4.605
	Zfp831	-4.293	2.736
	Gm14767	-4.292	1.214
	Gm26740	-4.29	4.565
	Itgax	-4.282	4.148
	Bank1	-4.28	2.07
	Pdgfrl	-4.274	1.527
	AC122190.1	-4.274	1.07
	Fbxo31	-4.271	5.974
	Prr33	-4.263	4.215
	Ddit3	-4.261	1.256
	Ddit3	-4.261	2.898
	4931406B18Rik	-4.258	1.23
	Ighv8-6	-4.25	1.063
	Gm16100	-4.248	0.995
	Adam3	-4.241	1.356
	Trim30d	-4.241	4.348
	Gm37058	-4.24	1.529
	F12	-4.232	1.394
	Pfn2	-4.217	3.03
	AC152979.1	-4.215	1.122
	Nrp1	-4.215	1.218
	Gm26899	-4.21	2.582
	Gm15423	-4.204	1.206
	Gm37276	-4.202	1.512
	Ankrd13d	-4.192	2.231
	Ccdc28a	-4.192	1.371
	AC121264.1	-4.186	1.038
	Gm19040	-4.183	3.755
	Gm37850	-4.181	2.04
	Kctd11	-4.171	7.856
	Plau	-4.171	1.217
	Inpp4b	-4.163	1.488
	Tnfsf14	-4.162	3.387
	Icam2	-4.162	2.187
	Ccpg1os	-4.157	2.085
	Gm37780	-4.157	3.172
	Gm38372	-4.156	1.629
	Tada3	-4.155	2.229
	Isg20	-4.153	3.319
	Slc44a1	-4.152	4.38
	Arl4c	-4.137	3.138
	Taco1os	-4.136	1.131
	Ifi27l2a	-4.134	2.534
	Ndufaf8	-4.129	1.658
	Gm15336	-4.127	1.382
	Slc36a3os	-4.121	2.26
	Gm527	-4.115	1.257
	Syn1	-4.103	1.837
	Ptgs2	-4.097	2.869
	Gm27514	-4.094	1.094
	Acta2	-4.093	2.32
	Trim30b	-4.093	5.041
	Rfx2	-4.092	3.517
	Rfx2	-4.092	1.772
	Gm9733	-4.09	1.908
	Acot13	-4.079	1.765
	Gm12596	-4.071	1.229
	Gm45479	-4.068	1.697
	Serpinc1	-4.059	1.781
	Trpm2	-4.055	9.127
	Gm15674	-4.053	1.347
	Cpne1	-4.052	2.653
	Rwdd2a	-4.047	1.522
	Gm26621	-4.045	1.829
	Gm45758	-4.045	0.926
	Vipr1	-4.044	1.351
	Lyl1	-4.042	7.018
	A130014A01Rik	-4.037	3.789
	Gm23657	-4.029	1.599
	Hnmt	-4.025	2.369
	Ifi208	-4.018	1.168
	Xk	-4.017	2.556
	Gm6236	-4.015	1.329
	Cmpk2	-4.013	3.166
	Adnp	-4.007	2.615
	AC153504.1	-4.007	1.843
	Hist1h4n	-4.005	1.066
	Pigl	-4.002	1.67
	Gm42890	-4.002	1.71
	4833407H14Rik	-3.991	10.435
	Gm20692	-3.987	2.913
	Slc16a7	-3.979	1.349
	Cd200r4	-3.978	1.549
	Rpain	-3.976	2.555
	Clec1b	-3.974	1.603
	Ocel1	-3.972	4.828
	Hist1h2bc	-3.966	3.896
	Sycp2	-3.965	2.222
	Olfr1423	-3.956	0.995
	Gm42732	-3.954	1.281
	Tas2r143	-3.951	1.581
	Lrrc45	-3.944	1.528
	Gm23245	-3.939	1.321
	9330151L19Rik	-3.939	1.541
	Ttc7	-3.936	4.03
	5031425E22Rik	-3.936	3.79
	AC163354.1	-3.933	4.25
	Uqcc2	-3.926	0.983
	Kirrel3	-3.924	2.663
	Hist3h2a	-3.923	1.621
	Ugt1a7c	-3.922	2.23
	Rrm2b	-3.922	2.618
	Gm42762	-3.911	1.009
	Kptn	-3.91	1.31
	Cdk10	-3.906	2.726
	AC156798.2	-3.906	2.332
	Zfp335os	-3.902	1.179
	9230111E07Rik	-3.902	3.22
	Purg	-3.9	2.32
	Tmem94	-3.9	3.793
	AL669916.5	-3.897	1.71
	F730311O21Rik	-3.894	1.199
	AC151971.10	-3.894	1.84
	Gm15368	-3.891	1.003
	Spatc1	-3.887	1.639
	Gm6395	-3.886	0.934
	Gm44765	-3.883	0.833
	D330041H03Rik	-3.88	1.674
	Gcnt1	-3.868	4.597
	Gm40	-3.867	0.821
	Gm8091	-3.865	1.699
	Slc35e3	-3.863	1.928
	Gm9645	-3.86	0.924
	Gm43290	-3.856	1.228
	Dand5	-3.853	1.045
	Zfp780b	-3.853	2.586
	Xpc	-3.852	8.139
	Msto1	-3.848	1.632
	H2-T10	-3.836	1.328
	Gm37274	-3.833	1.483
	Tldc2	-3.825	1.317
	Clec4n	-3.825	3.524
	Tnnt3	-3.812	1.461
	Mtus2	-3.81	1.572
	Ighd	-3.808	0.882
	Gm16675	-3.799	1.449
	Ulk4	-3.794	0.964
	Rtp4	-3.791	2.81
	Gm16315	-3.791	1.037
	Senp7	-3.79	6.643
	Gm9967	-3.789	1.31
	Gm38241	-3.788	1.035
	Gm9949	-3.786	2.113
	Tmem38a	-3.78	1.618
	Gm11210	-3.775	0.899
	Fcrl1	-3.766	1.609
	Gm38231	-3.766	1.013
	Fnip2	-3.759	3.078
	Gm44428	-3.759	1.2
	Fam120b	-3.758	4.714
	Bid	-3.752	5.453
	AC160863.1	-3.752	0.786
	3110082I17Rik	-3.742	2.705
	AC153144.2	-3.742	1.164
	Gm15440	-3.737	1.349
	Gm45731	-3.737	1.047
	AC099934.1	-3.733	0.795
	Hist1h3d	-3.727	0.965
	Gm12978	-3.726	0.808
	Irgm2	-3.724	2.619
	Trmt12	-3.719	1.263
	Gm16973	-3.716	1.433
	Amz1	-3.711	1.121
	Rec114	-3.707	2.181
	Focad	-3.706	1.784
	A530064D06Rik	-3.706	6.541
	Gm11626	-3.705	0.998
	Gm15371	-3.699	0.889
	Nod2	-3.694	3.511
	Sephs2	-3.691	3.294
	Ppp1r13l	-3.69	0.921
	Cd300lb	-3.685	3.367
	Hps4	-3.684	1.827
	Hspbap1	-3.681	4.244
	Abhd15	-3.674	1.279
	Kcnj2	-3.674	2.579
	Exosc5	-3.672	3.239
	Gm13065	-3.672	0.951
	Arl13b	-3.67	1.526
	Lins1	-3.664	4.147
	Fam111a	-3.664	6.094
	Ipcef1	-3.661	4.259
	Runx2os1	-3.65	0.82
	Gm21859	-3.649	1.169
	Jkamp	-3.634	1.934
	Ifi206	-3.632	1.231
	Ifi204	-3.631	3.036
	Plekhm3	-3.627	4.949
	Gm45418	-3.626	0.849
	Calhm2	-3.625	1.65
	Sema7a	-3.624	2.428
	H2-T-ps	-3.615	0.795
	Ptprv	-3.614	1.341
	Thbd	-3.611	1.27
	Gm15996	-3.605	0.864
	Mitf	-3.601	1.269
	Oscp1	-3.599	1.625
	Ikbip	-3.593	1.188
	Ankrd22	-3.591	1.928
	H2-T24	-3.589	2.196
	Retn	-3.588	1.317
	Ovgp1	-3.587	1.323
	Atat1	-3.584	2.069
	Gm44550	-3.582	1.295
	Hexa	-3.582	1.817
	Sfxn5	-3.572	3.314
	5830444B04Rik	-3.569	1.441
	Glipr1	-3.563	3.804
	Cyb5r1	-3.561	6.934
	0610009E02Rik	-3.559	1.271
	Hist2h2be	-3.558	0.97
	Zfp54	-3.556	0.854
	Syt8	-3.555	0.914
	Sema4f	-3.553	1.267
	Gm26586	-3.551	1.735
	Hmg20a	-3.55	3.325
	Itgam	-3.55	3.466
	Gm26535	-3.548	1.067
	Gm36266	-3.537	1.477
	Gm24224	-3.534	0.742
	Rtn4ip1	-3.53	2.025
	5330406M23Rik	-3.53	2.106
	Gm42975	-3.527	0.795
	Hsbp1l1	-3.526	1.057
	Mkks	-3.526	1.962
	Tspan2	-3.524	4.392
	Gprc5c	-3.523	0.754
	Mpeg1	-3.522	5.741
	Izumo4	-3.52	1.366
	Tmem80	-3.512	1.707
	2700029L08Rik	-3.509	0.695
	Rnase6	-3.509	1.416
	Gm22504	-3.505	0.995
	Cdc25a	-3.504	1.02
	Wdsub1	-3.501	1.155
	Tnfaip2	-3.499	5.807
	Gm44086	-3.496	0.817
	Gm10138	-3.495	0.969
	Gm42819	-3.492	4.837
	Mylpf	-3.489	0.733
	Gm22420	-3.483	0.822
	Ccdc162	-3.475	0.785
	Zfp874b	-3.473	2.196
	Gm16486	-3.473	1.104
	Gp1ba	-3.47	0.93
	Hmces	-3.468	2.277
	Arhgap26	-3.467	3.654
	Wdr77	-3.466	2.184
	Siglecg	-3.462	1.655
	Poc1b	-3.461	2.1
	Gm15585	-3.453	0.861
	Arl11	-3.45	2.688
	Il11ra1	-3.443	1.194
	Slc40a1	-3.44	4.447
	AC125409.1	-3.438	0.82
	Gm26742	-3.435	1.362
	Abcg1	-3.434	1.845
	Hmgb1-ps8	-3.433	5.242
	Gm43292	-3.428	1.628
	1110046J04Rik	-3.426	0.74
	Sytl3	-3.421	1.811
	P2ry6	-3.421	1.108
	Rfesd	-3.413	1.299
	Gm17146	-3.409	1.324
	Prps1l1	-3.409	1.347
	Zfp773	-3.406	2.849
	Csf1	-3.399	3.644
	Gm26772	-3.393	1.508
	Rasip1	-3.389	0.922
	Gm26522	-3.388	0.824
	Pigb	-3.386	3.683
	Gm38192	-3.386	2.207
	Cd3d	-3.385	0.975
	Gm18988	-3.383	0.924
	Ctc1	-3.381	1.121
	AC124712.1	-3.378	0.664
	Fbxl19	-3.377	1.682
	Card10	-3.376	4.045
	4930506C21Rik	-3.374	1.07
	Gm43980	-3.374	2.841
	Ppp1r32	-3.368	0.749
	Myadm	-3.367	5.955
	Tbkbp1	-3.362	7.52
	Enox2	-3.361	0.91
	Gm16794	-3.35	0.816
	Syp	-3.346	0.872
	BC052040	-3.346	0.748
	Oas1b	-3.345	1.565
	2500004C02Rik	-3.344	1.266
	Gm11672	-3.341	1.279
	Trf	-3.339	1.958
	Gm15366	-3.339	0.66
	Oasl1	-3.338	1.329
	6330537M06Rik	-3.338	0.664
	Tepsin	-3.338	2.234
	Slx4ip	-3.338	1.137
	Rufy1	-3.336	2.259
	Gm42940	-3.334	0.769
	Spidr	-3.331	2.619
	C130089K02Rik	-3.326	1.318
	Arhgap5	-3.325	2.072
	Mgll	-3.318	1.379
	Tnni2	-3.317	0.841
	Nfia	-3.316	2.019
	Gm15953	-3.312	0.712
	Pou5f1	-3.311	1.812
	Pou5f1	-3.311	0.758
	Slc25a45	-3.302	2.896
	Gpr182	-3.297	1.854
	2610024D14Rik	-3.295	0.795
	Sez6l2	-3.288	0.85
	Pqlc1	-3.287	2.04
	Smyd3	-3.286	0.821
	Tbc1d31	-3.276	1.094
	2700049A03Rik	-3.274	2.538
	AC122305.2	-3.272	0.637
	Aqp9	-3.267	2.83
	Gm17334	-3.264	1.968
	Selenop	-3.263	3.765
	Slc25a19	-3.263	1.087
	Fam220a	-3.262	1.392
	Lockd	-3.261	0.812
	Gm42983	-3.255	0.672
	AC153143.1	-3.244	1.591
	Zfat	-3.238	1.85
	Irf2bp1	-3.236	1.212
	Gm38227	-3.233	0.891
	Taco1	-3.231	0.972
	S100a7a	-3.227	0.843
	Mov10	-3.225	1.31
	St3gal6	-3.223	5.411
	Gm8407	-3.222	0.631
	Gm15448	-3.219	2.013
	Dcbld2	-3.215	1.143
	Sfi1	-3.213	6.747
	Hist2h2aa1	-3.205	2.248
	Disp1	-3.199	2.502
	Gm42432	-3.198	0.904
	Gm26631	-3.192	0.878
	Gm37893	-3.192	1.104
	Kcnj13	-3.191	0.861
	Gm7678	-3.189	0.603
	Stard3nl	-3.189	1.364
	Tmem202	-3.187	0.757
	Gpr18	-3.186	1.199
	2410015M20Rik	-3.185	1.284
	Gm13830	-3.185	0.668
	AC138284.4	-3.183	0.868
	AC117226.2	-3.176	4.885
	Gnat2	-3.166	0.687
	Nat8f1	-3.165	0.648
	Gm13185	-3.165	0.686
	Gm5431	-3.16	1.048
	Pgghg	-3.16	2.102
	Dgkg	-3.16	3.31
	Mgat4a	-3.156	3.869
	Gm20658	-3.154	0.71
	Rpl28-ps3	-3.153	0.659
	Gm28809	-3.149	4.552
	Snrk	-3.14	4.957
	Gm43999	-3.137	0.978
	Pcyt2	-3.137	1.064
	Sult1a1	-3.131	0.838
	D1Ertd622e	-3.124	3.825
	F630028O10Rik	-3.124	4.392
	Gm17477	-3.123	1.207
	Rab11fip4	-3.123	4.676
	9930104L06Rik	-3.116	0.793
	AW046200	-3.115	0.633
	Gm15597	-3.114	0.619
	Dzip3	-3.11	0.913
	Gm10392	-3.11	0.699
	Epha1	-3.105	2.228
	Gm20768	-3.095	0.985
	Dguok	-3.09	1.139
	Gm6209	-3.089	0.777
	Arhgap18	-3.087	2.013
	Ptgfrn	-3.086	0.875
	Vsig10l	-3.082	2.495
	Gm37593	-3.08	0.807
	Mirt2	-3.079	1.716
	AC123830.1	-3.078	1.04
	9330160F10Rik	-3.073	1.999
	Umad1	-3.067	1.437
	Gm44861	-3.066	0.922
	Gm37352	-3.057	1.278
	Tspyl4	-3.055	0.837
	Acss2	-3.054	1.285
	Ccdc71l	-3.052	2.82
	Iqce	-3.049	1.394
	Naglu	-3.049	0.832
	Rgs2	-3.048	8.126
	Gm25492	-3.046	1.917
	Plekhg6	-3.044	1.736
	Pcmtd1	-3.044	3.351
	Samd1	-3.043	0.785
	Tubgcp6	-3.042	1.644
	Il17rb	-3.038	0.595
	Ethe1	-3.037	0.913
	Gm5915	-3.031	1.027
	Fcgr4	-3.029	4.944
	Slc26a11	-3.028	3.349
	Stard9	-3.024	1.213
	Pdk2	-3.019	1.008
	Fgd3	-3.016	4.147
	Cmah	-3.012	1.509
	A430046D13Rik	-3.011	0.883
	Parp8	-3.008	2.794
	Fbxo10	-3.007	0.93
	Gm22988	-3.006	0.919
	Avpr2	-3.004	1.103
	Kat2b	-3.004	1.644
	Tbxas1	-3	1.16
	Hist1h2be	-2.998	2.314
	Map2k3os	-2.996	0.688
	Tctex1d2	-2.994	2.029
	Oas3	-2.989	1.672
	Prc1	-2.982	0.714
	Gm16094	-2.982	1.125
	Ulk2	-2.981	3.872
	B3galnt2	-2.981	2.089
	Selplg	-2.979	3.944
	Cebpg	-2.974	4.974
	A730081D07Rik	-2.974	1.473
	Zswim3	-2.972	0.991
	Prkcg	-2.97	1.028
	Ccl6	-2.969	4.107
	Cyp4f18	-2.969	3.884
	Gm5763	-2.967	1.593
	Gm43051	-2.967	0.832
	Csad	-2.966	1.176
	Pigv	-2.963	0.982
	Osgin1	-2.962	2.776
	Adgrb1	-2.96	0.632
	Prss2	-2.96	0.523
	CT030159.3	-2.957	0.798
	Zbtb26	-2.956	2.066
	E030018B13Rik	-2.956	0.901
	Aamdc	-2.955	0.581
	2810002D19Rik	-2.95	1.284
	9930111J21Rik1	-2.948	2.766
	4930444A19Rik	-2.945	1.267
	Gm44248	-2.945	0.586
	Lsp1	-2.944	6.238
	Gcnt2	-2.944	4.51
	Gm14292	-2.936	0.511
	Vamp1	-2.935	3.504
	Gm18342	-2.93	0.632
	Jph3	-2.927	1.811
	Herc6	-2.926	1.366
	Coa6	-2.925	1.653
	Nnt	-2.925	0.911
	Wdfy2	-2.914	1.735
	Grk5	-2.913	4.959
	Hgf	-2.913	1.48
	Cib3	-2.912	0.669
	Cxcr1	-2.91	0.69
	Lrrc8dos	-2.908	0.726
	Nt5dc2	-2.906	0.914
	Lima1	-2.906	0.883
	Dhrs9	-2.906	2.349
	Tmem86b	-2.902	1.262
	Dtd1	-2.901	0.8
	Gm44875	-2.9	0.532
	Gm16059	-2.899	1.281
	Sc5d	-2.898	2.619
	AC123705.2	-2.898	0.672
	Klhl25	-2.896	1.675
	Irf7	-2.895	0.661
	Irf7	-2.895	1.429
	AC122273.1	-2.893	1.006
	Tnfsf13b	-2.891	1.266
	Nudt17	-2.89	0.7
	Frmd6	-2.885	0.952
	1700025N21Rik	-2.885	0.585
	Gm22107	-2.882	0.655
	Ppt1	-2.877	3.674
	Gm10552	-2.875	1.337
	Invs	-2.874	0.878
	Gm16894	-2.871	1.566
	Egln3	-2.87	2.011
	Gm10521	-2.87	2.715
	Mfsd2b	-2.869	0.712
	Mtg2	-2.868	0.873
	Dctpp1	-2.867	0.91
	Trbv1	-2.863	0.65
	Kif23	-2.862	1.233
	Flcn	-2.852	1.846
	Gm26882	-2.848	0.849
	Vrk1	-2.846	1.498
	Cfap74	-2.845	0.664
	Ugt1a6a	-2.844	1.238
	Krr1	-2.844	4.352
	Dfna5	-2.842	2.634
	Fam102a	-2.84	1.083
	4930528D03Rik	-2.84	1.256
	Bnip3	-2.838	1.545
	Oas2	-2.835	1.995
	Nupr1l	-2.835	0.487
	Elovl7	-2.835	1.133
	Gm19931	-2.833	0.758
	AC152979.5	-2.833	1.174
	Cbx7	-2.828	1.223
	Snx29	-2.824	0.769
	Gm26616	-2.824	0.8
	Il1rn	-2.822	5.152
	D130007C19Rik	-2.82	0.487
	Tbc1d10c	-2.818	7.361
	Eme2	-2.818	1.212
	Klra2	-2.818	2.495
	Bmf	-2.817	1.473
	Gbp7	-2.817	1.506
	Trim16	-2.817	0.842
	Gm45837	-2.816	0.496
	AC108401.1	-2.815	0.601
	Tars2	-2.815	2.12
	Rhbdd2	-2.814	0.83
	Gm13657	-2.813	0.509
	Gm15912	-2.812	0.513
	Lrrc14	-2.811	0.98
	Irf2	-2.81	2.816
	9930111J21Rik2	-2.81	3.303
	Gm44901	-2.809	1.66
	Nsmf	-2.806	1.188
	1110002L01Rik	-2.805	0.832
	AC120394.3	-2.804	1.011
	Tbc1d14	-2.804	2.856
	Trip13	-2.801	0.618
	AC159379.2	-2.797	0.769
	Col20a1	-2.796	0.743
	Apoe	-2.796	1
	1700029H14Rik	-2.794	0.681
	Itgb7	-2.794	1.285
	Syngap1	-2.793	0.49
	Tex15	-2.788	1.2
	Ppp1r10	-2.786	2.722
	Shmt1	-2.783	0.96
	Atp1a3	-2.782	2.848
	Synrg	-2.781	2.332
	Gm45481	-2.781	0.807
	Slx1b	-2.773	1.216
	Mrip-ps	-2.773	0.493
	Gm6254	-2.772	0.707
	A130071D04Rik	-2.772	7.212
	Gm43989	-2.767	0.905
	Pex6	-2.767	1.229
	Bcorl1	-2.76	1.503
	Tle1	-2.759	0.797
	Apoc1	-2.755	0.601
	Morn3	-2.754	0.938
	Pbxip1	-2.753	4.58
	Kif13b	-2.75	1.038
	Arap1	-2.749	3.412
	Txnl4b	-2.748	1.705
	Gm14508	-2.747	0.824
	9330175E14Rik	-2.747	0.991
	Gm7285	-2.747	1.545
	Mettl7a1	-2.745	1.466
	H2-K2	-2.744	1.19
	Ang	-2.744	0.598
	Loxl3	-2.742	0.992
	Rin2	-2.742	3.347
	Gm26533	-2.741	0.504
	Bet1	-2.74	0.959
	AC154828.1	-2.74	0.893
	Gbp4	-2.739	0.632
	AU019990	-2.732	1.046
	Laptm4b	-2.732	0.734
	Snora3	-2.731	0.643
	Mrps15	-2.731	1.066
	Raver2	-2.729	0.903
	Clec12a	-2.729	1.069
	Gm45084	-2.728	0.724
	Mir142hg	-2.727	7.688
	Prpsap2	-2.726	1.132
	Rad51d	-2.724	1.357
	Gadd45b	-2.721	2.023
	F830208F22Rik	-2.72	1.815
	Gm26508	-2.718	0.469
	Ogt	-2.716	5.242
	Acot7	-2.715	0.874
	Gbp9	-2.713	1.056
	Ttf2	-2.71	0.65
	Rpl10-ps1	-2.71	0.51
	Bloc1s2	-2.709	2.57
	Slc25a27	-2.709	0.773
	AC087540.1	-2.708	0.531
	Id1	-2.707	1.164
	Tmem35b	-2.707	0.687
	Nudt7	-2.705	0.69
	Psme2b	-2.705	1.814
	Cacfd1	-2.699	2.52
	Fxyd4	-2.696	0.48
	Plekhn1	-2.696	1.273
	Gm26532	-2.696	1.229
	Ly6g	-2.696	2.529
	Gm20616	-2.695	0.585
	Gm14117	-2.694	0.5
	Pts	-2.69	4.937
	Adcy3	-2.69	0.478
	4732471J01Rik	-2.686	1.714
	Gm42595	-2.686	0.642
	Wwox	-2.685	0.787
	Fbxo40	-2.684	1.522
	Gm17812	-2.684	0.525
	AC159261.1	-2.683	1.552
	Clstn1	-2.682	0.809
	AC098716.2	-2.678	0.529
	Entpd1	-2.677	4.741
	Ell3	-2.676	0.463
	Nf1	-2.675	3.746
	Ect2	-2.672	0.702
	Bbs9	-2.669	1.473
	Cd244	-2.668	1.882
	Aldh4a1	-2.665	0.963
	Gm38381	-2.664	1.868
	Gm43627	-2.664	0.685
	Gm11346	-2.66	1.681
	Serac1	-2.659	0.688
	4930481A15Rik	-2.658	1.457
	Abhd10	-2.657	1.971
	Arrdc3	-2.657	1.708
	Peg13	-2.657	2.035
	M1ap	-2.657	0.535
	Pisd-ps1	-2.656	1.457
	Ift80	-2.655	1.124
	Ier5	-2.651	3.321
	Rwdd2b	-2.65	0.568
	Rps6ka5	-2.65	1.335
	Tshb	-2.65	0.878
	Neurl3	-2.649	3.219
	9130023H24Rik	-2.645	1.53
	Hk3	-2.644	3.029
	Specc1	-2.643	0.873
	1700027A07Rik	-2.643	0.468
	Ppp2r5b	-2.643	0.601
	Sh2d3c	-2.636	4.01
	Gm42641	-2.634	0.618
	Gm29282	-2.633	0.486
	Gm45700	-2.631	3.029
	Jade3	-2.63	0.748
	Lmo2	-2.628	1.161
	Stap1	-2.628	2.228
	2310047D07Rik	-2.627	0.499
	Carns1	-2.626	2.384
	Dhrs3	-2.624	1.5
	Trim30a	-2.623	1.483
	Btg2	-2.62	1.327
	Gm44470	-2.62	0.449
	Btg2	-2.62	3.241
	Serpinb6a	-2.617	1
	Anxa11os	-2.617	0.714
	Junb	-2.616	0.682
	Junb	-2.616	2.942
	Acrbp	-2.611	0.883
	Eps8l1	-2.61	1.506
	Mpi	-2.609	0.577
	Strbp	-2.609	2.824
	Trps1	-2.603	3.477
	Ddx17	-2.602	2.427
	Slc39a4	-2.601	0.807
	4930581F22Rik	-2.601	4.388
	Prkar2b	-2.601	1.231
	Snora73b	-2.597	0.494
	Vwf	-2.595	0.492
	Gm44735	-2.592	0.498
	Arfip1	-2.59	3.473
	Toe1	-2.589	0.835
	Dexi	-2.588	0.664
	Nemp1	-2.588	0.757
	Trim35	-2.587	0.701
	Mirt1	-2.586	4.019
	Slfn10-ps	-2.584	0.63
	Ddx39	-2.582	5.494
	Gm15367	-2.582	0.522
	Bcl11a	-2.581	1.306
	Bcl11a	-2.581	0.863
	Zbtb5	-2.578	1.188
	Ap3s1-ps2	-2.576	0.455
	Gm45267	-2.573	0.471
	Naif1	-2.57	0.815
	Cyp2s1	-2.568	0.548
	Desi1	-2.568	0.847
	Camk1d	-2.561	1.899
	Als2	-2.557	1.037
	Zrsr1	-2.556	3.473
	Peak1	-2.556	2.315
	Coq7	-2.554	0.687
	Tas2r135	-2.554	0.618
	Ccdc57	-2.546	0.837
	Gm37186	-2.546	0.898
	Gm44949	-2.545	0.555
	Aen	-2.543	1.447
	Tmem184b	-2.543	2.758
	Lpar6	-2.54	1.091
	Ss18l1	-2.539	0.935
	Gm28941	-2.539	1.2
	5830432E09Rik	-2.538	2.774
	Bsdc1	-2.537	2.716
	Knstrn	-2.537	0.497
	Cxcl9	-2.537	0.51
	Rfx3	-2.531	1.149
	Atg4c	-2.531	0.817
	Dkc1	-2.529	0.746
	Dync2li1	-2.529	0.588
	Dnajc11	-2.528	0.667
	Ugt1a1	-2.528	0.443
	Gm43331	-2.528	0.849
	Fam129a	-2.523	5.988
	Tmem170	-2.522	0.835
	Npepl1	-2.522	1.388
	Tceal9	-2.522	0.843
	Gm44694	-2.521	1.135
	Tradd	-2.518	0.937
	Svip	-2.516	1.127
	Adgre1	-2.513	1.242
	Slc16a14	-2.512	1.083
	3110056K07Rik	-2.51	1.465
	Gbp2	-2.507	0.94
	AC153912.4	-2.505	0.888
	Sell	-2.503	2.504
	Gm26877	-2.502	0.597
	Chac2	-2.502	0.824
	Oas1a	-2.501	0.991
	Fgd2	-2.5	0.745
	Pi16	-2.499	2.513
	Mybl1	-2.498	0.412
	Fam196b	-2.497	1.381
	Gm10388	-2.497	0.833
	Gm28006	-2.495	1.669
	Mthfr	-2.495	1.003
	Parp14	-2.494	2.426
	Gm24233	-2.49	0.782
	Pank2	-2.489	2.874
	Gm11201	-2.489	0.476
	Gm15370	-2.488	0.401
	E130102H24Rik	-2.488	0.644
	Marcks	-2.484	3.6
	Ptgr2	-2.483	0.737
	Pip5k1b	-2.483	3.153
	Exoc7	-2.481	3.576
	6030400A10Rik	-2.479	1.385
	Fam71e1	-2.476	0.469
	Ppp1r3d	-2.474	1.195
	Gm18301	-2.474	0.886
	Crem	-2.473	0.525
	Crem	-2.473	1.329
	Gm45205	-2.472	0.57
	Slc10a1	-2.47	0.66
	Cxcr2	-2.468	2.114
	Bcl6	-2.467	4.181
	Gm18752	-2.464	0.397
	Ascl2	-2.463	0.47
	Gm15729	-2.463	0.501
	Nxt1	-2.46	0.847
	Nlrc3	-2.46	0.639
	Gsdmcl-ps	-2.457	0.805
	Amigo3	-2.456	0.637
	Slfn1	-2.456	2.861
	Bnip1	-2.452	0.728
	Cnpy4	-2.449	0.563
	Mfsd6	-2.449	1.758
	Ankrd37	-2.447	0.64
	Casd1	-2.446	1.22
	Nos1ap	-2.445	0.664
	Rassf3	-2.442	4.332
	Nmi	-2.441	1.31
	Rsph3a	-2.44	0.802
	Gm44005	-2.44	0.701
	C030015A19Rik	-2.439	0.64
	Pcp2	-2.438	0.428
	Lyz2	-2.438	1.149
	Itgal	-2.437	3.139
	Apobec1	-2.434	1.347
	Gm20518	-2.432	0.47
	Gm44597	-2.431	0.713
	Gpcpd1	-2.431	3.811
	Ino80b	-2.431	1.499
	Setd6	-2.429	0.626
	Siglecf	-2.429	0.96
	Nae1	-2.428	1.065
	Smim4	-2.428	0.807
	Il4i1	-2.427	0.476
	Samhd1	-2.426	4.596
	Rsph3b	-2.422	1.213
	Stk39	-2.422	1.026
	Gm26838	-2.421	0.777
	Asph	-2.421	0.949
	Gm26637	-2.419	0.438
	Atxn7l1os2	-2.418	0.845
	Gm43099	-2.418	0.877
	Ap5z1	-2.417	1.152
	Coa3	-2.414	1.16
	Cgnl1	-2.412	0.472
	Arl6ip1	-2.408	3.694
	Fam53a	-2.408	0.665
	H2-Ke6	-2.408	0.874
	Gm45137	-2.408	0.878
	Myl2	-2.403	0.64
	Pcbd2	-2.402	0.832
	Nlrp3	-2.401	4.156
	Gm6206	-2.4	0.956
	Gm25745	-2.397	0.566
	Slfn8	-2.395	1.666
	Gga2	-2.394	0.388
	Tpra1	-2.394	0.926
	Gngt2	-2.391	2.001
	Pck2	-2.391	0.767
	Gm37127	-2.391	0.905
	Siglece	-2.39	2.72
	Narf	-2.39	1.028
	Cd300a	-2.387	3.202
	Gm37689	-2.386	0.409
	Pfdn4	-2.384	0.531
	Pdzd3	-2.38	0.63
	6330409D20Rik	-2.38	1.936
	Gm37226	-2.38	0.926
	Atp7a	-2.378	4.216
	Tpcn2	-2.376	1.379
	Smpd5	-2.376	0.828
	Gm45555	-2.375	1.315
	Impa2	-2.375	1.021
	Mir7060	-2.374	0.612
	Ezh1	-2.371	1.569
	Gm15337	-2.371	0.657
	Plekhg3	-2.368	6.55
	Tmem154	-2.367	2.967
	Gm7367	-2.366	0.4
	Sesn3	-2.365	1.628
	Nfkbid	-2.365	2.402
	Ddx41	-2.364	1.212
	Tmem140	-2.363	1.334
	Yes1	-2.363	0.749
	Snx14	-2.357	1.675
	Stat5b	-2.354	3.54
	Ppp1r3b	-2.353	1.473
	Nol4l	-2.353	0.978
	Zfp608	-2.352	4.944
	Maml3	-2.351	0.687
	Map4k2	-2.351	4.34
	Oplah	-2.35	0.639
	Rexo2	-2.349	0.637
	Zfp397	-2.347	2.332
	Taz	-2.346	1.733
	Pigc	-2.342	0.795
	Mib2	-2.339	0.995
	Gm44553	-2.337	0.936
	Pik3cd	-2.336	6.726
	Zfas1	-2.336	1.886
	Zfp703	-2.334	0.415
	Zfp703	-2.334	0.903
	Gm45220	-2.334	1.094
	Bin2	-2.333	1.784
	4930405A21Rik	-2.33	0.363
	Gm28044	-2.33	0.369
	Zbtb16	-2.329	0.871
	Mbnl2	-2.326	3.504
	Taldo1	-2.325	3.807
	Mir142b	-2.324	0.975
	Ipo11	-2.322	1.008
	B9d2	-2.32	1.48
	Swap70	-2.318	0.78
	Gm45694	-2.316	0.676
	Aacs	-2.316	0.862
	Zfp143	-2.315	0.906
	Zfp874a	-2.315	1.208
	Gm12734	-2.315	0.625
	Kdm6b	-2.314	4.944
	E230001N04Rik	-2.312	1.789
	Arhgef18	-2.31	1.959
	Ccdc124	-2.31	1.166
	Slc35a5	-2.309	2.458
	Hyls1	-2.308	0.491
	Alyref2	-2.308	0.401
	Slc25a14	-2.307	0.639
	Zfyve26	-2.307	1.382
	Mbp	-2.306	3.162
	Gm15502	-2.306	0.548
	Atxn3	-2.305	0.937
	Chpf2	-2.304	0.874
	Ppp1r15a	-2.299	1.729
	Mbtps1	-2.298	1.101
	Gm20531	-2.298	0.769
	Gm42759	-2.296	0.828
	Sgsm3	-2.295	0.727
	Ftsj1	-2.294	0.583
	Ada	-2.292	0.864
	Lyz1	-2.291	0.71
	Gm44891	-2.289	0.802
	Eepd1	-2.288	1.2
	Ndrg1	-2.285	2.557
	Slc2a4rg-ps	-2.285	0.755
	Tmem229b	-2.284	0.811
	Stk38l	-2.283	0.664
	Hgsnat	-2.282	2.953
	Nod1	-2.282	3.586
	Gm26626	-2.282	0.418
	Gm45010	-2.282	0.508
	3110062M04Rik	-2.281	0.601
	4833413E03Rik	-2.28	0.401
	Hsd17b2	-2.277	0.393
	Chst15	-2.275	1.468
	Agpat1	-2.275	0.732
	Ing4	-2.273	2.942
	Abi3	-2.273	1.858
	Rassf2	-2.273	4.392
	Gm11698	-2.272	0.818
	Coro6	-2.269	0.352
	Alcam	-2.269	3.396
	Gm10640	-2.268	0.393
	Dpy19l3	-2.267	1.391
	Gm44668	-2.263	1.057
	Oxnad1	-2.263	0.463
	Stard5	-2.262	5.605
	1700071M16Rik	-2.262	2.316
	Rin3	-2.255	3.037
	Acadsb	-2.253	1.973
	Cxcr4	-2.253	2.521
	Mut	-2.253	0.651
	Slc23a1	-2.25	0.559
	AC115037.1	-2.248	0.519
	Mitd1	-2.248	0.992
	Chsy1	-2.246	1.516
	Gm9449	-2.246	0.35
	AC153516.1	-2.246	0.572
	Epsti1	-2.242	1.29
	C030005K06Rik	-2.237	0.588
	Tsga10	-2.233	0.78
	Map3k14	-2.233	2.248
	B430212C06Rik	-2.232	0.411
	Crlf3	-2.23	4.894
	Gm13568	-2.228	0.413
	Wdr55	-2.227	0.72
	D030028A08Rik	-2.227	0.579
	Gm9726	-2.226	0.487
	Rmdn1	-2.226	1.016
	Mier3	-2.225	1.986
	Mars	-2.223	1.169
	Gm11815	-2.223	0.537
	Ggct	-2.219	1.107
	Gm9898	-2.218	0.333
	Col9a3	-2.218	0.368
	Cebpd	-2.214	2.608
	Sgol1	-2.212	0.528
	Hk2	-2.211	0.748
	Banp	-2.211	3.856
	Rnf128	-2.208	0.565
	Rasa3	-2.205	6.645
	Dcaf11	-2.203	1.092
	Arfgap3	-2.202	0.597
	Gm42551	-2.202	1.213
	Wdr47	-2.201	0.645
	Gripap1	-2.2	2.543
	I830077J02Rik	-2.199	4.358
	Fuca2	-2.197	3.925
	Zfp36	-2.196	3.74
	Gm14253	-2.194	1.311
	Gm28370	-2.194	0.428
	Ttyh3	-2.193	5.145
	Pip4k2b	-2.192	0.873
	Gm12689	-2.188	0.45
	Clec4a3	-2.185	0.572
	Myo1d	-2.184	0.778
	Ptprc	-2.179	7.432
	Gm20463	-2.178	0.548
	Tmcc1	-2.178	4.704
	Zeb2os	-2.176	0.58
	Ypel3	-2.175	2.46
	Llgl2	-2.174	0.66
	Zxdc	-2.167	0.949
	Tmem55b	-2.166	1.995
	Cx3cr1	-2.166	0.438
	G2e3	-2.165	1.094
	Slc25a22	-2.163	0.638
	2310043P16Rik	-2.163	0.591
	Gm45266	-2.163	1.186
	Arel1	-2.161	1.154
	Zdhhc17	-2.16	1.135
	Dynlt1c	-2.159	1.029
	Synj2	-2.159	0.809
	Rgs3	-2.156	2.702
	Gm42549	-2.156	0.63
	Setd7	-2.15	3.63
	Gm20663	-2.149	0.529
	Fam50a	-2.148	1.248
	Slpi	-2.147	3.123
	Ahcyl2	-2.146	0.895
	Gm18180	-2.145	0.318
	Dgkh	-2.144	1.35
	AW209491	-2.142	0.409
	2410131K14Rik	-2.141	1.526
	Pced1b	-2.141	0.971
	Il18	-2.14	0.529
	D11Wsu47e	-2.138	0.644
	Acot1	-2.135	1
	Csnk1e	-2.134	3.118
	Arhgap39	-2.133	0.515
	Gm13535	-2.13	0.78
	Arsg	-2.129	1.649
	Lrrc25	-2.128	2.747
	Fbxo18	-2.125	0.973
	Gm43622	-2.125	3.477
	Matk	-2.124	0.485
	Gm24201	-2.123	0.714
	Foxo3	-2.122	4.782
	Pomgnt1	-2.122	0.385
	Jund	-2.119	1.706
	D830050J10Rik	-2.119	0.498
	Stat1	-2.119	1.328
	Stat1
	Gm43223	-2.117	0.583
	Gm2a	-2.115	2.621
	5031439G07Rik	-2.115	1.38
	Zbp1	-2.111	0.92
	Ccdc61	-2.11	1.079
	Gm44745	-2.108	0.916
	Gm26387	-2.106	0.315
	Mrgpra2b	-2.105	1.133
	Rfx1	-2.104	1.49
	Maf	-2.102	3.198
	Maf	-2.102	0.404
	Bst2	-2.098	0.694
	Gm15373	-2.098	0.323
	Rasgrp4	-2.096	1.49
	Arhgap24	-2.095	1.31
	Gm12840	-2.095	1.311
	Gm43495	-2.093	0.752
	Col15a1	-2.092	0.328
	AC163354.2	-2.09	0.303
	Zscan2	-2.086	0.409
	Kif22	-2.085	0.494
	Cdk2ap2	-2.085	3.746
	Gm13570	-2.083	0.36
	D630030B08Rik	-2.081	0.437
	AC163033.2	-2.081	0.423
	Agap1	-2.079	2.642
	Nat9	-2.078	0.963
	Gm11632	-2.076	0.421
	Gm31166	-2.074	0.8
	Mepce	-2.074	1.064
	Comtd1	-2.072	0.512
	Gm15925	-2.07	1.441
	Gm37474	-2.07	0.689
	Etfbkmt	-2.069	0.577
	Ddx58	-2.068	2.099
	Gtf2h3	-2.067	0.565
	Shisa3	-2.065	0.461
	Sec14l1	-2.064	1.299
	Sppl2b	-2.061	0.643
	Vav1	-2.059	8.032
	9830107B12Rik	-2.059	0.936
	Tead2	-2.058	0.629
	B3gnt3	-2.058	0.449
	Anxa9	-2.058	0.586
	Tmem222	-2.055	1.102
	Gm1966	-2.054	1.614
	Gm12291	-2.054	0.332
	Ss18l2	-2.051	0.728
	Abca3	-2.05	0.581
	Mafk	-2.046	8.799
	Mafk	-2.046	0.829
	Gm37132	-2.045	1.502
	Usp20	-2.043	0.344
	Ppp1r9b	-2.042	4.012
	Dgkd	-2.042	2.352
	Itpr2	-2.041	3.016
	Srebf1	-2.039	0.648
	Srebf1	-2.039	0.981
	Dennd1c	-2.039	1.009
	Gss	-2.036	0.841
	Ppcdc	-2.034	1.487
	2810013P06Rik	-2.033	1.985
	Gm28192	-2.033	1.023
	Gm43982	-2.033	0.579
	Ndrg3	-2.029	1.331
	Trmt1l	-2.027	1.393
	Snhg14	-2.027	0.621
	Daglb	-2.026	0.782
	F730016J06Rik	-2.025	0.559
	Mplkip	-2.024	0.89
	Gm6745	-2.024	0.449
	Gm44836	-2.024	0.388
	Rabepk	-2.022	0.546
	Btg1	-2.02	3.139
	Coq8b	-2.02	0.576
	Iqcc	-2.019	0.608
	Gba2	-2.018	1.939
	Sorl1	-2.017	5.226
	Tnip2	-2.017	1.026
	Gm26749	-2.017	0.511
	Gm16282	-2.016	0.523
	Map6	-2.015	0.333
	Pex19	-2.015	1.836
	Gm43052	-2.014	0.635
	Ccdc77	-2.013	0.582
	Map3k5	-2.011	3.055
	Gm27624	-2.011	0.417
	Sesn2	-2.011	1.125
	Ap1ar	-2.01	0.579
	Gapt	-2.009	1.337
	Zfp953	-2.009	1.403
	Fam193b	-2.009	1.431
	Gm21057	-2.008	0.472
	Zfp236	-2.007	4.284
	Rasgef1b	-2.006	0.337
	Galnt10	-2.006	0.547
	Tgtp1	-2.004	0.37
	Zbtb7b	-2.003	0.431
	Zbtb7b	-2.003	2.232
	Ctbs	-2.003	0.901
	Zfp260	-2.002	0.875
	Zfp260	-2.002	0.558
	Isyna1	-2.001	1.073
	Gm23547	-2	0.483
	Aatk	-1.999	0.443
	Msrb1	-1.998	4.682
	Panct2	-1.998	0.701
	Ncbp2	-1.997	0.548
	AC108401.4	-1.994	0.318
	Zbed4	-1.992	0.843
	Pak1	-1.99	0.551
	Mtus1	-1.99	2.13
	Fbxl12os	-1.989	0.307
	Kdm5c	-1.989	2.316
	Ptch2	-1.988	0.363
	Tfeb	-1.986	0.39
	Tfeb	-1.986	1.936
	Ogfrl1	-1.985	2.341
	Fam134b	-1.984	3.764
	St7l	-1.983	0.874
	E330034L11Rik	-1.982	0.862
	Unc93b1	-1.981	2.69
	Zfp595	-1.981	1.023
	Hcfc1r1	-1.981	2.389
	B4galt3	-1.98	1.07
	Fam208a	-1.979	1.036
	Pick1	-1.979	0.392
	Fam122a	-1.979	1.185
	Mefv	-1.979	3.524
	Atf7ip	-1.979	4.719
	Hdgfrp3	-1.976	0.705
	Ccl4	-1.972	0.444
	Ifi27	-1.971	1.055
	Mthfs	-1.97	1.688
	AC132085.1	-1.97	0.661
	Ston2	-1.969	0.877
	Znrf1	-1.967	1.227
	Gpr35	-1.967	2.864
	Dlgap4	-1.966	1.43
	Aim1l	-1.965	0.592
	AC102114.1	-1.964	0.784
	Zfp869	-1.963	0.913
	Gm7609	-1.962	0.468
	Slc6a12	-1.962	0.585
	C130050O18Rik	-1.961	1.24
	Zfp809	-1.96	1.037
	Ppp2r3a	-1.959	0.851
	Mrpl33	-1.959	3.516
	Dnase1l1	-1.956	0.47
	Atp6v0a1	-1.955	1.49
	Ttll1	-1.953	0.368
	Slc24a1	-1.952	1.023
	Spop	-1.951	3.11
	Adar	-1.951	1.308
	Ggt5	-1.95	0.788
	CAAA01180111.2	-1.947	0.282
	Caml	-1.947	0.591
	Gm22133	-1.946	1.484
	Basp1	-1.945	1.127
	Gm12359	-1.944	0.726
	Gm43197	-1.944	0.484
	A130010J15Rik	-1.943	0.651
	Gpd1l	-1.942	0.868
	Gm26762	-1.942	1.249
	Gm8185	-1.941	0.534
	Mettl3	-1.941	0.998
	Abhd12b	-1.94	0.783
	Zfand6	-1.939	0.913
	AI467606	-1.937	2.519
	Arhgap12	-1.936	0.508
	Gm26798	-1.934	0.681
	Fhod1	-1.932	3.638
	Gm37416	-1.932	0.769
	Apopt1	-1.929	1.023
	Zmym6	-1.929	0.473
	Gfod1	-1.927	1.55
	Cracr2a	-1.927	1.063
	Crkl	-1.925	1.659
	AC122314.1	-1.925	0.589
	Mcl1	-1.924	2.725
	Gm16181	-1.924	0.313
	Aim2	-1.921	1.01
	Gtpbp2	-1.921	4.2
	Prdm2	-1.919	2.055
	Gm15971	-1.918	0.307
	Gid8	-1.918	1.051
	Dtx4	-1.917	1.131
	Rit1	-1.915	1.627
	Gm25082	-1.914	0.327
	Pttg1	-1.913	1.263
	Gm37376	-1.912	2.798
	Snap23	-1.912	2.986
	4930469K13Rik	-1.91	0.861
	5530601H04Rik	-1.91	1.207
	Gm45606	-1.909	0.791
	Shprh	-1.906	1.124
	Gm19667	-1.905	0.608
	Por	-1.903	1.287
	Socs3	-1.902	1.09
	Gm37962	-1.902	0.405
	Ppm1h	-1.901	0.454
	1810009A15Rik	-1.901	0.462
	Gm16279	-1.899	0.347
	Cd27	-1.898	0.372
	Ptms	-1.897	1.363
	Dym	-1.895	1.21
	Col11a2	-1.894	0.489
	Ttc39c	-1.894	0.57
	Parp12	-1.893	0.801
	Fut4	-1.893	1.597
	Uso1	-1.888	0.923
	Ccpg1	-1.887	1.861
	Plgrkt	-1.886	1.458
	Mical1	-1.885	4.949
	Gm20696	-1.881	0.476
	Prkce	-1.88	0.59
	Apobr	-1.879	3.851
	Usp53	-1.877	1.042
	Srsf1	-1.877	1.913
	Gm27003	-1.876	0.395
	Hps1	-1.876	0.641
	Adssl1	-1.874	1.692
	Jazf1	-1.874	0.551
	Galnt4	-1.873	1.125
	Fndc9	-1.872	0.623
	Gm45493	-1.872	0.627
	Ankrd33b	-1.871	1.545
	Hdac5	-1.87	1.475
	Nabp1	-1.87	1.821
	Hip1	-1.869	1.622
	Dusp1	-1.869	1.035
	Ell2	-1.867	1.996
	Nagk	-1.864	0.422
	Nfam1	-1.864	2.004
	5430416N02Rik	-1.862	0.341
	Prdm10	-1.861	0.463
	AC150314.3	-1.86	1.168
	Gca	-1.86	0.701
	Scyl2	-1.859	3.057
	Msh5	-1.858	0.27
	Gm37088	-1.857	0.515
	Myb	-1.856	0.364
	Cenpu	-1.855	0.358
	4933431C10Rik	-1.854	0.361
	Pacs2	-1.854	1.201
	Coa5	-1.854	3.607
	H2-T23	-1.853	1.552
	Tgfb1i1	-1.852	0.264
	Ctnnb1	-1.852	1.14
	Gm6293	-1.852	0.253
	Gpr4	-1.851	0.377
	Gm43203	-1.85	0.364
	Mcph1	-1.849	0.51
	Prrc2a	-1.848	1.413
	Dusp6	-1.847	2.053
	Myo1f	-1.847	4.18
	Caskin1	-1.846	0.305
	Gm37246	-1.846	0.28
	Zfp407	-1.843	2.659
	Brat1	-1.843	0.683
	Gm14010	-1.842	0.382
	Gm12188	-1.842	0.267
	Gab3	-1.841	0.536
	Med18	-1.84	0.36
	Uchl3	-1.84	0.326
	Ptk2b	-1.839	6.55
	Gm42934	-1.839	0.518
	Ankrd44	-1.838	4.967
	Xylt1	-1.835	5.369
	Hist2h2aa2	-1.835	1.066
	Gm45281	-1.835	0.536
	Prdm15	-1.834	0.55
	Tpd52	-1.831	3.168
	Clec4d	-1.831	1.875
	Rhob	-1.83	2.054
	Slc28a2	-1.829	1.382
	Gm42731	-1.827	0.476
	Anapc4	-1.827	1.477
	AC113059.1	-1.825	0.376
	Nrde2	-1.825	0.459
	Pfkfb4	-1.825	2.512
	Kpna4	-1.824	2.7
	Ighm	-1.822	1.928
	Mbd6	-1.82	1.366
	Nqo2	-1.819	0.522
	Lpin2	-1.819	2.064
	Ly9	-1.817	0.563
	Zfp341	-1.817	0.485
	Pak4	-1.816	0.355
	Rdm1	-1.816	0.374
	Atp8a1	-1.814	1.342
	Polr1c	-1.814	0.572
	Plod3	-1.812	1.239
	Las1l	-1.812	1.043
	Zfp638	-1.811	1.414
	2310015A10Rik	-1.809	1.16
	Plk3	-1.809	0.847
	Nfya	-1.807	1.625
	Trem3	-1.805	1.314
	P2ry13	-1.801	1.464
	Gemin7	-1.8	1.347
	Ccm2	-1.8	2.96
	Itpripl2	-1.799	2.038
	Prickle3	-1.798	1.452
	Plcb2	-1.798	2.678
	Gm5416	-1.798	0.459
	Gadd45a	-1.797	1.693
	Gm12928	-1.797	0.273
	Gm38134	-1.797	0.418
	Caap1	-1.796	0.463
	Skap2	-1.793	2.608
	Gm44292	-1.793	1.499
	AC124577.4	-1.793	0.466
	Malat1	-1.792	2.687
	Hdac2	-1.792	0.61
	5430430B14Rik	-1.792	0.303
	Card9	-1.792	0.756
	Capns2	-1.791	0.727
	Ssh2	-1.789	3.22
	Gm13840	-1.788	0.646
	Abr	-1.787	2.266
	Rnf144a	-1.787	1.719
	Usp32	-1.786	4.828
	Vmp1	-1.783	1.468
	Gm43852	-1.783	0.245
	Gm43891	-1.783	0.265
	Lilrb4a	-1.782	0.658
	Golga3	-1.781	2.229
	AC156163.1	-1.78	0.488
	Rab11fip1	-1.778	2.278
	Insl3	-1.777	0.448
	Zbtb37	-1.776	1.153
	Gm43661	-1.774	0.246
	Sdf2	-1.773	1.816
	Tec	-1.773	0.973
	Aste1	-1.772	0.77
	Ids	-1.772	0.974
	Entpd6	-1.771	0.321
	Zfp866	-1.771	1.347
	Zfp65	-1.771	0.463
	Gm11537	-1.771	0.765
	Zfp296	-1.77	0.376
	Rnf5	-1.768	0.428
	Rsrc2	-1.768	5.388
	Gpn3	-1.768	0.581
	Ap4s1	-1.766	0.687
	Rassf1	-1.765	0.937
	Itih5	-1.765	0.483
	Cpne3	-1.764	1.065
	Rnf213	-1.763	1.433
	Tmem18	-1.761	0.412
	Gm37747	-1.761	0.832
	Pld3	-1.759	0.514
	Gm26778	-1.758	1.788
	9330159M07Rik	-1.757	0.482
	Eif2ak3	-1.756	2.539
	Tlcd2	-1.755	0.39
	Gm26244	-1.754	0.267
	Arid4a	-1.753	2.937
	Gm15651	-1.753	0.296
	Ube2b	-1.753	2.736
	Acad12	-1.752	0.742
	Pilrb2	-1.752	5.09
	Hlx	-1.75	0.954
	Tlr8	-1.749	0.864
	Crebrf	-1.749	1.766
	Flt3l	-1.748	0.668
	Wbp1	-1.747	0.826
	Gm10045	-1.745	0.322
	AC158232.1	-1.745	0.925
	Arhgap17	-1.744	0.805
	Gm20604	-1.744	0.273
	Abhd17a	-1.744	0.983
	2310010J17Rik	-1.743	0.505
	Herc2	-1.742	1.245
	Fam219a	-1.742	0.537
	Fbxl12	-1.74	2.526
	AL603745.2	-1.739	0.957
	4933428G20Rik	-1.735	0.429
	Stk36	-1.734	0.301
	Nbeal2	-1.734	6.048
	Gm42722	-1.734	0.431
	Irgc1	-1.733	0.318
	Gm18588	-1.733	0.477
	Ddx31	-1.732	0.252
	Tcp11	-1.731	0.295
	Ankle2	-1.731	1.935
	Gpr157	-1.73	0.371
	Stard10	-1.729	0.301
	Zcchc8	-1.729	2.267
	Gm25265	-1.728	0.318
	Toporsos	-1.728	0.451
	Gm16061	-1.727	0.347
	Srr	-1.727	0.359
	Rdh5	-1.727	0.443
	Itsn1	-1.726	0.493
	Pcdhgc4	-1.726	0.294
	Gm13394	-1.725	0.367
	Thap3	-1.724	0.367
	Amn1	-1.723	1.835
	Slc26a1	-1.722	0.302
	Pirb	-1.722	2.957
	Ppox	-1.721	0.777
	Sp4	-1.719	2.002
	Edem1	-1.719	1.964
	Gm12000	-1.716	0.319
	Gm42742	-1.716	0.267
	Svil	-1.716	3.948
	Nradd	-1.714	0.417
	Nisch	-1.714	4.107
	Adcy10	-1.714	0.226
	Stat4	-1.71	1.508
	Ets1	-1.709	0.519
	Man2b1	-1.709	3.674
	Arid5a	-1.709	1.169
	Ppp4c	-1.705	1.679
	Haus8	-1.705	0.632
	Gm15417	-1.705	0.511
	Pja2	-1.704	0.86
	Gm42878	-1.703	0.394
	Gm9780	-1.702	0.233
	Gm38200	-1.701	0.556
	Dennd4b	-1.7	0.957
	Trim12a	-1.698	1.526
	Klf6	-1.697	0.31
	Klf6	-1.697	1.648
	Zfp106	-1.697	2.639
	Adcy7	-1.694	0.696
	Gm11261	-1.694	0.536
	Gm17173	-1.694	0.776
	Gm44967	-1.694	0.249
	Glt8d1	-1.694	0.64
	Fgd4	-1.694	3.336
	Ptrh2	-1.693	0.652
	Gpank1	-1.693	0.61
	Gm38082	-1.693	1.028
	Numa1	-1.692	1.581
	Arap3	-1.691	1.969
	Pmaip1	-1.69	0.862
	Smarcc2	-1.69	3.755
	Tubg1	-1.688	0.365
	Zbtb39	-1.688	0.811
	Mknk1	-1.686	1.627
	Gm20559	-1.684	0.9
	1810013L24Rik	-1.682	2.861
	Kdm4c	-1.681	0.754
	Glb1l	-1.68	0.938
	Abhd11	-1.679	0.596
	Gm11131	-1.679	0.35
	Gm45503	-1.679	0.228
	Arrdc1	-1.679	2.149
	Sele	-1.677	0.422
	Lrba	-1.677	0.403
	Gm45290	-1.676	0.282
	Serinc4	-1.675	0.251
	Fes	-1.675	3.925
	Ggcx	-1.675	0.306
	Lyst	-1.675	6.726
	Hnrnpc	-1.673	2.073
	Atg3	-1.673	1.57
	Mir6981	-1.67	0.304
	Phkb	-1.669	0.569
	Gm26765	-1.669	0.325
	Tpm4	-1.668	6.383
	Ric8b	-1.668	0.485
	Plbd1	-1.668	2.16
	Cep44	-1.667	0.442
	CT030161.3	-1.667	0.256
	Scai	-1.665	1.168
	Gm36551	-1.664	0.686
	Gm37691	-1.663	1.367
	Uap1l1	-1.663	0.525
	Nceh1	-1.663	0.384
	Rsph1	-1.662	0.311
	Gm26545	-1.661	0.387
	Cr2	-1.661	0.397
	Sipa1l3	-1.66	0.639
	Gm10135	-1.66	0.242
	4833421G17Rik	-1.66	0.289
	Higd1a	-1.659	0.394
	Tspyl3	-1.659	0.387
	Ttc32	-1.658	0.623
	CT009718.4	-1.658	0.393
	Gda	-1.657	1.876
	Gdpd3	-1.655	0.69
	AC134439.2	-1.655	0.315
	AC121965.1	-1.654	1.394
	Gm128	-1.652	0.415
	Hist1h4f	-1.652	0.24
	1500004A13Rik	-1.652	1.083
	Fam105a	-1.651	0.685
	Gm16139	-1.651	0.439
	Tlr6	-1.65	1.284
	Rps2-ps9	-1.648	0.245
	Atg7	-1.647	1.24
	9230112E08Rik	-1.647	0.664
	Dbp	-1.646	0.364
	AC154903.1	-1.645	0.535
	Uba7	-1.642	1.054
	Lclat1	-1.642	0.436
	Ambp	-1.642	0.266
	Gm37159	-1.641	0.785
	Esco2	-1.64	0.226
	Sgsh	-1.639	0.369
	Arrb1	-1.639	2.345
	Elovl1	-1.638	0.955
	Selenon	-1.638	1.034
	Gna15	-1.637	0.343
	Cks2	-1.637	1.043
	Chrnb2	-1.637	0.417
	Gpt2	-1.636	0.277
	Tgfbi	-1.636	2.486
	Rsrp1	-1.636	2.063
	Bahd1	-1.635	0.385
	Nudt8	-1.635	0.244
	Creg1	-1.632	0.804
	Gm10125	-1.631	0.276
	Ctsa	-1.631	1.519
	Cenpv	-1.631	0.246
	Tcaim	-1.63	0.507
	Gm21975	-1.63	1.118
	Fth-ps2	-1.63	0.434
	Il16	-1.629	6.889
	Map3k1	-1.629	0.733
	Pik3ca	-1.629	1.499
	Pilrb1	-1.628	1.982
	Letm2	-1.627	0.417
	Tango6	-1.627	0.302
	Gm44776	-1.627	0.252
	Ogdh	-1.627	0.714
	Celf2	-1.627	4.916
	Pdf	-1.626	0.225
	Nampt	-1.626	0.944
	Zfp710	-1.625	1.688
	Gm45223	-1.625	1.389
	Tubgcp4	-1.625	1.48
	Pomt2	-1.623	0.285
	Gm42820	-1.623	1.039
	Soat1	-1.623	1.531
	2610507I01Rik	-1.622	0.398
	Denr	-1.622	0.369
	Peli1	-1.621	2.923
	Kdm7a	-1.62	2.726
	B430306N03Rik	-1.62	3.181
	Gm15487	-1.62	0.292
	Exoc6b	-1.617	0.538
	Ctns	-1.617	0.61
	Paip2b	-1.617	0.434
	Gigyf2	-1.616	1.899
	Fam219b	-1.615	0.261
	Il20rb	-1.615	0.365
	Slc16a3	-1.615	1.598
	Gm37498	-1.614	0.644
	Mknk2	-1.614	2.534
	Smox	-1.614	0.761
	Zfp217	-1.613	3.115
	Dnaja1	-1.613	1.549
	U2af1l4	-1.612	0.315
	Gm44423	-1.612	0.529
	Ppil3	-1.61	0.301
	Rab13	-1.61	0.246
	Mzf1	-1.607	0.295
	Ttc39b	-1.607	1.474
	Evi2b	-1.605	2.802
	Btk	-1.604	0.845
	Acad11	-1.604	0.422
	C230085N15Rik	-1.604	0.408
	Pdlim2	-1.604	1.812
	Tob1	-1.601	1.533
	Nsun4	-1.6	0.409
	Vps72	-1.599	0.436
	Gm43182	-1.599	0.651
	Gm26510	-1.597	0.345
	Trim39	-1.595	0.928
[truncated: 9,479 more rows]

## Sheet: Fig9
	Fig 9a													Fig 9b
	CMPs / 2 legs				MEPs / 2 legs				GMPs / 2 legs					BM neutrophils/ 2 legs																Fig 9d										Fig 9f
	WT		TCRa-/-		WT		TCRa-/-		WT		TCRa-/-				Ly6Ghi							Ly6Glo								MPO+ cells /FOV					Ly6G+ cells/ FOV					FACS cells/ 2 legs
	Naïve	Infected	Naïve	Infected	Naïve	Infected	Naïve	Infected	Naïve	Infected	Naïve	Infected		nWT	1.21848e+07	1.38022e+07	1.06356e+07	7.67408e+06	1.184e+07			5.74849e+06	6.31331e+06	5.85369e+06	3.77244e+06	6.74606e+06				WT		TCRa-/-			WT		TCRa-/-				Naive				IgG				aH3/H4
	438725	63503.8	279507	236968	756892	77003.1	394176	216946	3.19073e+06	777636	1.6197e+06	2.23803e+06		iWT	13322.4		20325.4	26767.9	123610	24688.2	75759.3	816473		1.34374e+06	1.50454e+06	2.73804e+06	1.56359e+06	2.31265e+06		Naïve	Infected	Naïve	Infected		Naïve	Infected	Naïve	Infected		Ly6Ghigh	4.16131e+06	6.78694e+06	3.49218e+06	5568332	25410	48489.6	71636.9	44369.1	397562
	317345		280440	243302	658719		517030	412230	3.02845e+06		2352816	2.17358e+06		nTCRaKO	8.93224e+06	10879184	8.85011e+06	7.70524e+06	1.5423e+07			4.50074e+06	5959553	4.81137e+06	3.85262e+06	1.56818e+07				171	199	123	195		341	1	276	93		Ly6Glow	1.76879e+06	3.33722e+06	1.35181e+06	2255330	1417878	1.73367e+06	2.58056e+06	2.21846e+06	2.72504e+06
	283639	69569.6	305210	230330	713697	79646.1	421077	299795	2.54576e+06	1480501	1.99235e+06	1.86945e+06		iTCRaKO	3.29986e+06	6.34216e+06	4.61732e+06	5.85175e+06	557710		62090.6	6.47083e+06	6.19867e+06	7.5689e+06	7.77036e+06	4449816		2.20139e+06		135	158	138	214		237	2	332	72
	176329	73011	207496	211835	321171	64391.7	149046	343743	1.52819e+06	842669	1.03748e+06	2.17145e+06																		110	240	148	237		274	3	330	119
	266324	154712	369155	149068	624432	91212.2	365639	131011	2.7159e+06	1.87661e+06	2.67901e+06	1.59633e+06		Spleen neutrophils																99	221	73	216		201	5	284	239
		101703				68697.6				1.70209e+06					Ly6Ghi							Ly6Glo								118	166	73	122		227	7	357	272
		114073		130642		88827.5		192729		1.61947e+06		918372		nWT	1.27619e+06	1.79077e+06	1.05707e+06	2.36891e+06	1.75126e+06			298558	371060	309647	472181	389552				137	138	67	179		218	3	193	297
														iWT	144902		147703	190141	451590	361466	292481	574372		605064	789645	1.27745e+06	820787	1.00169e+06		68	80	78	177		225	3	209	398
														nTCRaKO	1.29217e+06	1.27677e+06	1.11261e+06	1.01697e+06	6.16838e+06			303853	387433	289279	275179	2.40614e+06				100	181	101	192		211	12	299	332
														iTCRaKO	3.81302e+06	3.89291e+06	4.86754e+06	5209344	461663		233360	2.37173e+06	2.00174e+06	847894	1.57062e+06	815057		1.35938e+06		148	212	108	185		231	6	270	345
[truncated: 9 more columns]

## Sheet: Fig 10
	Fig 10a																					Fig 10b																						Fig 10c
	Untreated					50ng/ml GCSF					500nM H3 + 1ng/ml G-CSF											Lifespan neutrophils (min)																						H3 Sepsis plasma (fold over HD)		WB of H3
	Time (min)	Ly6G low infected 0nM H3 (C1_2)	Ly6G low naive 0nM H3 (B1_1)	Ly6G high naive 0nM H3 (A1_1)		Time (min)	Ly6G low infected 50 ng/ml G-CSF	Ly6G low naive 50ng/ml G-CSF (B8_2)	Ly6G high naive 50 ng/ml G-CSF (A8_1)		Time (min)	Ly6G low infected + 500nM H3+ 1 ng/ml G-CSF (F4)			Ly6G low naive + 500nM H3+ 1 ng/ml G-CSF (E4)			Ly6G high naive + 500nM H3+ 1 ng/ml G-CSF (D4)				No H3											No G-CSF											8.22109
	0	0.169492	0.0424242	0.0466667		0	0.346939	0.00704225	0.0289855		0	0.0918367	0.0883978	0.140541	0.0339806	0.026087	0.0294118	0.0582524	0.0423729	0.0441177		G-CSF (ng/ml)	Ly6G high naive			Ly6G low naive			Ly6G low infected				H3 (nM)	Ly6G high naive			Ly6G low naive			Ly6G low infected				52.703
	20	0.14876	0.0368098	0.0519481		20	0.0942408	0.0141844	0.0285714		20	0.09375	0.0898876	0.141304	0.0344828	0.0454546	0.0295858	0.0714286	0.0420168	0.0507246		0		662.6	759	807.7	869.8	858.8	980	919.7	1034		0	419.8	662.6	759	807.7	869.8	858.8	980	919.7	1034		13.0643
	40	0.168067	0.0361446	0.0576923		40	0.0841121	0.0141844	0.0285714		40	0.0885417	0.0965909	0.137363	0.0346535	0.0446429	0.0295858	0.0714286	0.0423729	0.0507246		1	398.3	430	372.8	853.9		864.3	1036	965.7	1189		100	622.6	541.9	500	759.7	865.2	785.8	1080	880	760.4		77.1198
	60	0.157025	0.0424242	0.0506329		60	0.0869565	0.0294118	0.0294118		60	0.0932643	0.0924855	0.148148	0.0346535	0.0438597	0.0299401	0.07	0.042735	0.0522388		5	390	410	470	814.9	861.1	810.7	915.3	910	990		500	391.2	420	379.9	702.8	667.8	690.3	688.6	730.8	699.4		14.933
	80	0.153153	0.0542169	0.0566038		80	0.0882353	0.0211268	0.0364963		80	0.0899471	0.0924855	0.145078	0.035533	0.0442478	0.0299401	0.0808081	0.0420168	0.0534351		50	430	377.4	470	812.3	838.9	874.1	1092	1130	1207		1000	307.6	293.3	408.8	589	564.7	546.7	709.3	650	755.1		2.86226
	100	0.156522	0.0542169	0.060241		100	0.0821256	0.0144928	0.0364963		100	0.0876289	0.0930233	0.145946	0.040201	0.0446429	0.0297619	0.0978261	0.0420168	0.0610687																								10.0507
	120	0.151786	0.0559006	0.0628931		120	0.0854271	0.0214286	0.0431655		120	0.0816327	0.0988372	0.148936	0.039801	0.042735	0.0301205	0.103093	0.0446429	0.0615385		100nM H3											1ng/ml G-CSF											44.8233
	140	0.156522	0.0555556	0.0598802		140	0.0923077	0.0143885	0.0428571		140	0.0862944	0.0941176	0.149733	0.040404	0.0431035	0.0299401	0.106383	0.0446429	0.0629921		G-CSF (ng/ml)	Ly6G high naive + 100 nM H3			Ly6G low naive + 100 nM H3			Ly6G low infected + 100 nM H3				H3 (nM)	Ly6G high naive + 1 ng/ml G-CSF			Ly6G low naive + 1 ng/ml G-CSF			Ly6G low infected + 1 ng/ml G-CSF				43.3781
	160	0.156522	0.0643275	0.0662651		160	0.097561	0.013986	0.0496454		160	0.0942408	0.100592	0.145161	0.038835	0.0438597	0.0304878	0.138298	0.0630631	0.0714286		0	622.6	541.9	500	759.7	865.2	785.8	1080	880	760.4		0	398.3	430	372.8	853.9		864.3	1036	965.7	1189		156.363
	180	0.169643	0.0647059	0.0722892		180	0.101449	0	0.0921986		180	0.0952381	0.101796	0.149733	0.0392157	0.0446429	0.0297619	0.134021	0.0810811	0.110236		1	384.4	410	127.8	798.8	828.9	728.8	910	944.4	998.9		100	384.4	410	127.8	798.8	828.9	728.8	910	944.4	998.9		112.288
	200	0.150442	0.0736196	0.0731707		200	0.0985222	0.0212766	0.133333		200	0.0984456	0.10559	0.152174	0.039604	0.0438597	0.0306749	0.154639	0.107143	0.163934		5	390	380	405.3	677.2	697.4	670	959.9	930	612.1		500		335.6	314.6	636.1	616.7	633.2	894	790.3	872.2		23.8836
	220	0.166667	0.0727273	0.0843374		220	0.108911	0.0143885	0.126761		220	0.102151	0.103659	0.149733	0.039801	0.0438597	0.0242424	0.197917	0.132743	0.213115		50	390	380	333.5	716.5	685.1	724.8	850	830	875.3		1000	345.4	322.3	340.4	624.7	591.9	629.8	910	800	757.9		9.00881
	240	0.162393	0.0727273	0.0872093		240	0.110553	0	0.157143		240	0.0994764	0.11875	0.168478	0.040404	0.0526316	0.0479042	0.25	0.150442	0.25																								71.5646
	260	0.169492	0.0754717	0.105263		260	0.107843	0.0283688	0.178571		260	0.0984456	0.113772	0.148352	0.039801	0.0619469	0.0421687	0.309278	0.198198	0.286885		500nM H3											5ng/ml G-CSF											7.66837
	280	0.172131	0.0880503	0.107955		280	0.112745	0	0.198582		280	0.106952	0.118012	0.178378	0.0471204	0.0803571	0.0493827	0.363636	0.294643	0.37069		G-CSF (ng/ml)	Ly6G high naive + 500 nM H3			Ly6G low naive + 500 nM H3			Ly6G low infected + 500 nM H3				H3 (nM)	Ly6G high naive + 5 ng/ml G-CSF			Ly6G low naive + 5 ng/ml G-CSF			Ly6G low infected + 5 ng/ml G-CSF				3.08134
	300	0.16129	0.0759494	0.116959		300	0.118812	0.0070922	0.205674		300	0.103261	0.11875	0.176796	0.0515464	0.0810811	0.0674847	0.397959	0.342342	0.458333		0	391.2	420	379.9	702.8	667.8	690.3	688.6	730.8	699.4		0	390	410	470	814.9	861.1	810.7	915.3	910	990		1.0255
	320	0.173554	0.0764331	0.125714		320	0.110577	0.00699301	0.285714		320	0.10582	0.125	0.185393	0.0515464	0.0818182	0.0858896	0.535354	0.441441	0.512397		1	48.09	335.6	314.6	636.1	616.7	633.2	894	790.3	872.2		100	390	380	405.3	677.2	697.4	670	959.9	930	612.1		9.55236
	340	0.177419	0.0822785	0.148571		340	0.120773	0.00704225	0.34058		340	0.121547	0.132911	0.19774	0.052356	0.101852	0.0869565	0.583333	0.553571	0.661017		5	310	314.3	330	726.8	694	726	498.7	712.3	712.2		500	310	314.3	330	726.8	694	726	498.7	712.3	712.2		137.818
	360	0.220472	0.0903226	0.157895		360	0.121951	0.00714286	0.433824		360	0.131868	0.12963	0.20442	0.0638298	0.11215	0.0864198	0.694737	0.63964	0.7		50	370	271.3	345.9	651.4	615.7	646.3	888.6	880	927		1000	273.1	330	293.1	593.2	573.4	635.7	941.6	820.1	800		5.32685
	380	0.228346	0.0955414	0.16185		380	0.150485	0.0070922	0.572519		380	0.132597	0.134969	0.224138	0.0706522	0.111111	0.0931677	0.75	0.697248	0.777778																								22.7644
	400	0.244094	0.101266	0.2		400	0.154229	0.0070922	0.590551		400	0.126374	0.146497	0.222222	0.0702703	0.113208	0.108974	0.767677	0.794393	0.804878		1000nM H3											50ng/ml G-CSF											66.8485
	420	0.25	0.103226	0.217647		420	0.167488	0.0070922	0.684615		420	0.157303	0.157895	0.236994	0.0756757	0.12963	0.130719	0.802083	0.885714	0.900826		G-CSF (ng/ml)	Ly6G high naive + 1000 nM H3			Ly6G low naive + 1000 nM H3			Ly6G low infected + 1000 nM H3				H3 (nM)	Ly6G high naive + 50 ng/ml G-CSF			Ly6G low naive + 50 ng/ml G-CSF			Ly6G low infected + 50 ng/ml G-CSF				112.63
	440	0.251968	0.104575	0.232558		440	0.153846	0.00719424	0.715385		440	0.141243	0.169935	0.242604	0.0913979	0.160377	0.141935	0.78	0.851852	0.890756		0	307.6	293.3	408.8	589	564.7	546.7	709.3	650	755.1		0	430	377.4	470	812.3	838.9	874.1	1092	1130	1207		141.505
	460	0.248062	0.105263	0.236994		460	0.159794	0.00719424	0.770992		460	0.149171	0.180645	0.238372	0.12973	0.169811	0.169935	0.826531	0.914286	0.886179		1	345.4	322.3	340.4	624.7	591.9	629.8	910	800	757.9		100	390	380	333.5	716.5	685.1	724.8	850	830	875.3		9.98032
	480	0.238095	0.10596	0.248521		480	0.14359	0.00735294	0.84127		480	0.150838	0.201299	0.25	0.15873	0.180952	0.184932	0.826531	0.932692	0.890756		5	273.1	330	293.1	593.2	573.4	635.7	941.6	820.1	800		500	370	271.3	345.9	651.4	615.7	646.3	888.6	880	927		97.7185
	500	0.241667	0.145695	0.264706		500	0.157895	0.0223881	0.835938		500	0.169591	0.196078	0.263473	0.181818	0.257143	0.222973	0.816327	0.990291	0.940678		50	320	330.1	202.4		618.5	638.5	825.7	838.7	820		1000	320	330.1	202.4		618.5	638.5	825.7	838.7	820		38.8526
	520	0.225	0.161074	0.276471		520	0.164103	0.0234375	0.862903		520	0.203488	0.21118	0.255814	0.240223	0.298077	0.25	0.845361	0.990385	0.965517																								61.8776
	540	0.235294	0.175676	0.311377		540	0.158163	0.0230769	0.880952		540	0.206897	0.230769	0.263158	0.303371	0.320755	0.28	0.88172	0.990291	0.974576																								31.2802
	560	0.260163	0.175676	0.357143		560	0.171875	0.0230769	0.873016		560	0.232143	0.233766	0.283133	0.308108	0.375	0.319728	0.816327	1	1																								1.1501
	580	0.25	0.170068	0.407186		580	0.164948	0.0310078	0.910569		580	0.274854	0.296774	0.270588	0.380435	0.442308	0.377622	0.835052	0.990196	1.01724																								62.4623
	600	0.262712	0.189189	0.437126		600	0.173469	0.0314961	0.918699		600	0.247126	0.289474	0.294479	0.447514	0.485149	0.373333	0.84375	0.980583	0.974576																								6.44402
	620	0.275	0.188811	0.441176		620	0.177665	0.056	0.934426		620	0.309524	0.333333	0.283133	0.494382	0.544554	0.47619	0.826531	1.0297	0.957983																								2.85043
	640	0.294118	0.197183	0.475904		640	0.179487	0.072	0.868217		640	0.325301	0.33557	0.335329	0.541899	0.594059	0.527778	0.845361	0.980392	1																								6.18408
	660	0.330508	0.222222	0.484848		660	0.193878	0.0743802	0.934426		660	0.329268	0.372414	0.371951	0.605556	0.631068	0.594406	0.864583	1	1																								4.08083
	680	0.319672	0.260563	0.52439		680	0.201031	0.097561	0.902439		680	0.363095	0.366667	0.39375	0.618497	0.663366	0.622378	0.84375	0.961538	0.941176																								14.0176
	700	0.314516	0.265734	0.556886		700	0.22335	0.137097	0.887097		700	0.36646	0.422535	0.425926	0.636364	0.71	0.676056	0.845361	1.0101	0.965517
	720	0.341463	0.319149	0.575758		720	0.208333	0.139344	0.885246		720	0.420732	0.425676	0.45283	0.706897	0.75	0.722628	0.861702	0.970588	0.949153
	740	0.354839	0.314685	0.612121		740	0.207254	0.15	0.923077		740	0.438272	0.455782	0.440252	0.731429	0.836735	0.785185	0.854167	1	0.991453
	760	0.365854	0.357143	0.6375		760	0.210811	0.211382	0.931624		760	0.435583	0.482759	0.45912	0.789157	0.821053	0.810219	0.875	1.0297	0.991304
	780	0.396694	0.379562	0.652174		780	0.236842	0.303279	0.908333		780	0.460123	0.517483	0.484277	0.795181	0.836735	0.939394	0.864583	0.970874	0.94958
	800	0.403361	0.395522	0.664596		800	0.274725	0.384	0.932203		800	0.475309	0.506849	0.509434	0.87037	0.842105	0.954198	0.864583	0.980583	0.991379
	820	0.425	0.440299	0.685535		820	0.259459	0.385246	0.90678		820	0.47561	0.527778	0.518987	0.925466	0.877551	1.00758	0.873684	1	1
	840	0.441667	0.462687	0.6875		840	0.268817	0.414634	0.93913		840	0.472727	0.631206	0.557692	0.910714	0.978022	1.03817	0.873684	1	0.983333
	860	0.448276	0.515152	0.70625		860	0.296703	0.471545	0.870968		860	0.518293	0.64539	0.551282	0.993631	1.04545	1.10156	0.85567	1.0099	0.974576
	880	0.461538	0.518519	0.732484		880	0.298913	0.508197	0.901639		880	0.508982	0.690647	0.583893	0.969325	0.967742	1.17073	0.854167	0.980392	0.957627
	900	0.473684	0.555556	0.742138		900	0.295082	0.594595	0.879032		900	0.506329	0.724638	0.606667	1.03185	1.04494	1.17323	0.864583	0.960784	0.974359
	920	0.482759	0.577778	0.740506		920	0.318681	0.626087	0.865079		920	0.530488	0.76087	0.590909	1.12838	1.02198	1.10219	0.831579	1.0099	1
	940	0.525862	0.637037	0.754717		940	0.331492	0.678261	0.869919		940	0.521739	0.789855	0.610738	1.12	1.02247	1.11029	0.865979	0.980392	1.00877
	960	0.53211	0.684211	0.765823		960	0.357143	0.715517	0.835938		960	0.51875	0.80292	0.649351	1.16901	1.03371	1.10714	0.854167	0.980198	1.0177
	980	0.587156	0.725926	0.787097		980	0.371429	0.738739	0.84252		980	0.544872	0.798561	0.651007	1.08228	1.11905	1.15504	0.833333	0.980392	1
	1000	0.557522	0.727941	0.785714		1000	0.383333	0.752294	0.80916		1000	0.55414	0.859259	0.655844	1.2069	1.10345	1.12593	0.836735	0.990099	1.00877
	1020	0.567568	0.762963	0.793548		1020	0.414773	0.798246	0.833333		1020	0.575163	0.857143	0.673203	1.25	1.05435	1.12782	0.828283	0.970874	0.94958
	1040	0.550459	0.804511	0.811688		1040	0.411111	0.811321	0.80303		1040	0.573248	0.856115	0.673333	1.26429	1.10227	1.11194	0.854167	0.971154	0.957265
	1060	0.572727	0.838462	0.786164		1060	0.465116	0.859813	0.807692		1060	0.61039	0.898551	0.695946	1.27143	1.05435	1.12782	0.875	0.970874	0.95082
	1080	0.619048	0.870229	0.808917		1080	0.444444	0.913462	0.801527		1080	0.593333	0.907143	0.703448	1.28467	1.07692	1.34234	0.852632	0.980583	0.974138
	1100	0.586538	0.884058	0.810127		1100	0.448276	0.943396	0.813953		1100	0.604027	0.942029	0.705479	1.28571	1.07692	1.36937	0.863158	0.990291	1.00855
	1120	0.590476	0.902985	0.839744		1120	0.5	0.961905	0.801527		1120	0.590909	0.948905	0.736111	1.2695	1.08791	1.46154	0.87234	0.980392	1
	1140	0.554455	0.940299	0.844156		1140	0.482558	0.971429	0.789474		1140	0.630872	0.948905	0.729167	1.30657	1.08696	1.48544	0.892473	0.971154	0.973451
	1160	0.596154	0.924812	0.857143		1160	0.514286	1.0098	0.757353		1160	0.613333	0.948905	0.794521	1.31618	1.05435	1.49515	0.84375	0.971154	0.982759
	1180	0.592233	0.911111	0.849673		1180	0.497143	0.981481	0.816794		1180	0.66443	0.948529	0.776224	1.29927	1.06522	1.47619	0.854167	0.970874	0.97479
	1200	0.607843	0.947368	0.857143		1200	0.508571	1.06	0.762963		1200	0.671329	0.941606	0.823944	1.25714	1.06593	1.4717	0.87234	0.980583	0.982759
					G-CSF (ng/ml)
					0
					1
					5
					50

## Sheet: Fig S1
	Fig S1a				Fig S1b				Fig S1d
	Body temperatures				Survival				NEUTROPHILS
	WT	MPO-/-	WT + Chlodronate		days after infection	WT	Cybb -/-		days after infection	WT spleen			WT blood			WT Kidney
	38.1	25	37.5		1		1		0	1753920	1695010	1802533	153339	162020	145012	3718.17	3879.11	3590.21
	37.1	27.6	37.7		1		1		1	6122112	3094416	6130476	519075	309072	496441	227662	126842	80845
	37.7	26.7	37.6		1		1		2	7218072	6857655	7608480	412307	548491	688236	314173	201712	454476
	38.4	32.3	37.4		1		1		3	5486136	3158610	3683680	454993	359825	650189	907055	525628	438102
					1		1		5	1.45157e+07	10467576	2992880	1.69732e+06	1.96618e+06	1.21033e+06	928200	1.39993e+06	48063.2
					1		1
					3	1
					4	1			MONOCYTES
					7	0			days after infection	WT spleen			WT blood			WT Kidney
					7	0			0	643129	631560	655321	56759.4	50234.1	63632.3	14224.5	12932.2	15268.2
					7	0			1	1.22699e+06	1.01529e+06	1.34936e+06	77424.5	61333.6	46791.6	359248	170791	121158
					7	0			2	2.58254e+06	1.92826e+06	922853	135320	78468.7	64937.5	215732	189257	582992
					7	0			3	1.40306e+06	1.22664e+06	608604	95816.8	125058	101971	212251	202769	116106
									5	3.24394e+06	2.16141e+06	1.08449e+06	207926	272613	104439	172890	179781	25394.8

[truncated: 8 more sheets: FigS3, Fig S4, Fig S5, Fig S6, Fig S9, Fig S10, Fig S11, FigS12]
